# Supplementary material for: 4-Amino­pyridinium 4-nitro­benzoate 4-nitro­benzoic acid
Source: Acta Crystallogr Sect E Struct Rep Online. 2008 Sep 6;64(Pt 10):o1878–9. doi: 10.1107/S1600536808027761 (PMC2959422; doi:10.1107/S1600536808027761)
Supplement: Supplementary file 1 [file e-64-o1878-sup1.cif]

##############################################################################
###                                                                        ###
###        Electronic paper (Acta Crystallographica Section E)             ###
###                                                                        ###
##############################################################################
#                                                                            #
# This CIF contains the data in a paper accepted for publication in Acta     #
# Crystallographica Section E. It conforms to the requirements of Notes      #
# for Authors for Section E, and has been peer reviewed under the auspices   #
# of the IUCr Commission on Journals.                                        #
#                                                                            #
# Full details of the Crystallographic Information File format               #
# are given in the paper "The Crystallographic Information File (CIF):       #
# a New Standard Archive File for Crystallography" by S. R. Hall, F. H.      #
# Allen and I. D. Brown [Acta Cryst. (1991), A47, 655-685].                  #
#                                                                            #
# The current version of the core CIF dictionary is obtainable from          #
# ftp://ftp.iucr.org/pub/cif_core.dic. The current version number is 2.4.    #
#                                                                            #
# Software is freely available for graphical display of the structure(s) in  #
# this CIF.  For information consult the CIF home page http://www.iucr.org/  #
# cif/home.html                                                              #
#                                                                            #
# This file may be used for bona fide research purposes within the           #
# scientific community so long as proper attribution is given to the journal # 
# article from which it was obtained.                                        #
#                                                                            #
##############################################################################
                                             
data_global
_audit_creation_method     'form.cif (version 2.0)'
_journal_data_validation_number     ?
_journal_date_recd_electronic     2008-08-29
_journal_date_accepted     2008-08-29
_journal_name_full     'Acta Crystallographica, Section E'
_journal_year     2008
_journal_volume     64
_journal_issue     10
_journal_page_first     o1878
_journal_page_last     o1879
_journal_paper_category     QO
_journal_coeditor_code     CI2664
_publ_contact_author_name     'Hoong-Kun Fun'
_publ_contact_author_address
;
      X-ray Crystallography Unit
      School of Physics
      Universiti Sains Malaysia
      11800 USM, Penang
      MALAYSIA
;
_publ_contact_author_email     'hkfun@usm.my'
_publ_contact_author_fax     '604 6579150'
_publ_contact_author_phone     '604 6533652'
_publ_section_title
;
4-Aminopyridinium 4-nitrobenzoate 4-nitrobenzoic acid
;
loop_
    _publ_author_name
    _publ_author_footnote
    _publ_author_address
    'Ching Kheng Quah' .
;     X-ray Crystallography Unit
      School of Physics
      Universiti Sains Malaysia
      11800 USM, Penang
      Malaysia
;
    'Samuel Robinson Jebas'
;
      Permanent address :
      Department of Physics,
      Karunya University,
      Karunya Nagar,
      Coimbatore 641114,
      India
;
;
      X-ray Crystallography Unit
      School of Physics
      Universiti Sains Malaysia
      11800 USM, Penang
      Malaysia
;
    'Hoong-Kun Fun' .
;     X-ray Crystallography Unit
      School of Physics
      Universiti Sains Malaysia
      11800 USM, Penang
      Malaysia
;
data_I
_audit_creation_method     SHELXL-97
_chemical_name_systematic
;
;
_chemical_name_common
;
4-aminopyridinium 4-nitrobenzoic acid 4-nitrobenzoate
;
_chemical_formula_moiety     'C5 H7 N2 + , C7 H4 N O4 - , C7 H5 N O4'
_chemical_formula_sum     'C19 H16 N4 O8'
_chemical_formula_iupac     'C5 H7 N2 + , C7 H4 N O4 - , C7 H5 N O4'
_chemical_formula_weight     428.36
_chemical_melting_point     ?
_symmetry_cell_setting     'Triclinic'
_symmetry_space_group_name_H-M     'P -1'
_symmetry_space_group_name_Hall     '-P 1'
loop_
    _symmetry_equiv_pos_as_xyz
    'x, y, z'
    '-x, -y, -z'
_cell_length_a     6.45610(10)
_cell_length_b     6.85980(10)
_cell_length_c     20.9055(3)
_cell_angle_alpha     85.8260(10)
_cell_angle_beta     87.9750(10)
_cell_angle_gamma     86.1880(10)
_cell_volume     920.92(2)
_cell_formula_units_Z     2
_cell_measurement_reflns_used     6200
_cell_measurement_theta_min     2.21
_cell_measurement_theta_max     29.18
_cell_measurement_temperature     100.00(10)
_exptl_crystal_description     Block
_exptl_crystal_colour     colourless
_exptl_crystal_size_max     0.395
_exptl_crystal_size_mid     0.36
_exptl_crystal_size_min     0.286
_exptl_crystal_density_diffrn     1.545
_exptl_crystal_density_meas     ?
_exptl_crystal_density_method     'not measured'
_exptl_crystal_F_000     444
_exptl_absorpt_coefficient_mu     0.123
_exptl_absorpt_correction_type     multi-scan
_exptl_absorpt_process_details     '(SADABS; Bruker, 2005)'
_exptl_absorpt_correction_T_min     0.9524
_exptl_absorpt_correction_T_max     0.9652
_exptl_special_details
;
The data was collected with the Oxford Cyrosystem Cobra low-temperature
attachment.
;
_diffrn_ambient_temperature     100.00(10)
_diffrn_radiation_type     MoK\a
_diffrn_radiation_wavelength     0.71073
_diffrn_radiation_source     'fine-focus sealed tube'
_diffrn_radiation_monochromator     graphite
_diffrn_measurement_device_type     'Bruker SMART APEXII CCD area-detector'
_diffrn_measurement_method     '\f and \w scans'
_diffrn_detector_area_resol_mean     .
_diffrn_reflns_number     24945
_diffrn_reflns_av_R_equivalents     0.0311
_diffrn_reflns_av_sigmaI/netI     0.0301
_diffrn_reflns_theta_min     0.98
_diffrn_reflns_theta_max     32.53
_diffrn_reflns_theta_full     32.53
_diffrn_measured_fraction_theta_max     0.992
_diffrn_measured_fraction_theta_full     0.992
_diffrn_reflns_limit_h_min     -9
_diffrn_reflns_limit_h_max     9
_diffrn_reflns_limit_k_min     -10
_diffrn_reflns_limit_k_max     10
_diffrn_reflns_limit_l_min     -31
_diffrn_reflns_limit_l_max     31
_diffrn_standards_number     0
_diffrn_standards_interval_count     .
_diffrn_standards_interval_time     .
_diffrn_standards_decay_%     ?
_refine_special_details
;
Refinement of <i>F</i>^2^ against ALL reflections. The weighted <i>R</i>-factor
<i>wR</i> and goodness of fit <i>S</i> are based on <i>F</i>^2^, conventional
<i>R</i>-factors <i>R</i> are based on <i>F</i>, with <i>F</i> set to zero for
negative <i>F</i>^2^. The threshold expression of <i>F</i>^2^ >
\s(<i>F</i>^2^) is used only for calculating <i>R</i>-factors(gt) <i>etc</i>.
and is not relevant to the choice of reflections for refinement.
<i>R</i>-factors based on <i>F</i>^2^ are statistically about twice as large
as those based on <i>F</i>, and <i>R</i>- factors based on ALL data will be
even larger.
;
_reflns_number_total     6647
_reflns_number_gt     5169
_reflns_threshold_expression     I>2\s(I)
_refine_ls_structure_factor_coef     Fsqd
_refine_ls_matrix_type     full
_refine_ls_R_factor_all     0.0584
_refine_ls_R_factor_gt     0.0439
_refine_ls_wR_factor_gt     0.1216
_refine_ls_wR_factor_ref     0.1321
_refine_ls_goodness_of_fit_ref     1.046
_refine_ls_restrained_S_all     1.045
_refine_ls_number_reflns     6647
_refine_ls_number_parameters     284
_refine_ls_number_restraints     1
_refine_ls_hydrogen_treatment     mixed
_refine_ls_weighting_scheme     calc
_refine_ls_weighting_details
         'calc w=1/[\s^2^(Fo^2^)+(0.0736P)^2^+0.1221P] where P=(Fo^2^+2Fc^2^)/3'
_atom_sites_solution_hydrogens     geom
_atom_sites_solution_primary     direct
_atom_sites_solution_secondary     difmap
_refine_ls_shift/su_max     0.001
_refine_ls_shift/su_mean     <0.001
_refine_diff_density_max     0.431
_refine_diff_density_min     -0.387
_refine_ls_extinction_method     none
_refine_ls_extinction_coef     ?
loop_
    _atom_type_symbol
    _atom_type_description
    _atom_type_scat_dispersion_real
    _atom_type_scat_dispersion_imag
    _atom_type_scat_source
    'C' 'C' 0.0033 0.0016
                         'International Tables Vol C Tables 4.2.6.8 and 6.1.1.4'
    'H' 'H' 0.0000 0.0000
                         'International Tables Vol C Tables 4.2.6.8 and 6.1.1.4'
    'N' 'N' 0.0061 0.0033
                         'International Tables Vol C Tables 4.2.6.8 and 6.1.1.4'
    'O' 'O' 0.0106 0.0060
                         'International Tables Vol C Tables 4.2.6.8 and 6.1.1.4'
_computing_data_collection     'APEX2 (Bruker, 2005)'
_computing_cell_refinement     'APEX2 (Bruker, 2005)'
_computing_data_reduction     'SAINT (Bruker, 2005)'
_computing_structure_solution     'SHELXTL (Sheldrick, 2008)'
_computing_structure_refinement     'SHELXTL (Sheldrick, 2008)'
_computing_molecular_graphics     'SHELXTL (Sheldrick, 2008)'
_computing_publication_material
;
SHELXTL (Sheldrick, 2008) and PLATON (Spek, 2003)
;
loop_
    _atom_site_type_symbol
    _atom_site_label
    _atom_site_fract_x
    _atom_site_fract_y
    _atom_site_fract_z
    _atom_site_U_iso_or_equiv
    _atom_site_adp_type
    _atom_site_calc_flag
    _atom_site_refinement_flags
    _atom_site_occupancy
    _atom_site_disorder_assembly
    _atom_site_disorder_group
    O O1A 0.61416(13) 0.64153(13) 0.61139(4) 0.02534(18) Uani d . 1 . .
    O O1B 1.43798(12) 0.64460(14) 1.07244(4) 0.02613(19) Uani d . 1 . .
    O O2A 0.89023(12) 0.63198(13) 0.54960(4) 0.02492(18) Uani d . 1 . .
    O O2B 1.15700(13) 0.66730(15) 1.13139(4) 0.02794(19) Uani d . 1 . .
    O O3A 0.31404(11) 0.97209(12) 0.29069(4) 0.02024(16) Uani d . 1 . .
    H H1O3 0.2342 1.0163 0.2628 0.030 Uiso calc R 1 . .
    O O3B 0.89111(11) 0.90736(11) 0.80183(4) 0.01831(15) Uani d . 1 . .
    O O4A 0.02402(11) 0.98398(11) 0.35318(4) 0.01950(16) Uani d . 1 . .
    O O4B 0.59084(12) 0.90329(13) 0.85892(4) 0.02425(18) Uani d . 1 . .
    N N1A 0.70215(13) 0.66162(13) 0.55851(4) 0.01667(17) Uani d . 1 . .
    N N1B 1.24848(13) 0.67136(13) 1.07904(4) 0.01646(17) Uani d . 1 . .
    N N2 0.80980(14) 0.30341(13) 0.29153(4) 0.01904(18) Uani d D 1 . .
    N N3 0.73597(13) 0.85350(13) 0.20200(5) 0.02020(18) Uani d . 1 . .
    H H3A 0.8354 0.9309 0.2022 0.024 Uiso calc R 1 . .
    H H3B 0.6223 0.8922 0.1834 0.024 Uiso calc R 1 . .
    C C1A 0.24956(15) 0.84572(14) 0.46101(5) 0.01507(18) Uani d . 1 . .
    H H1AA 0.1084 0.8790 0.4667 0.018 Uiso calc R 1 . .
    C C1B 1.11431(15) 0.75402(14) 0.90711(5) 0.01505(18) Uani d . 1 . .
    H H1BA 1.1788 0.7482 0.8667 0.018 Uiso calc R 1 . .
    C C2A 0.36551(15) 0.77640(14) 0.51351(5) 0.01593(18) Uani d . 1 . .
    H H2AA 0.3048 0.7633 0.5545 0.019 Uiso calc R 1 . .
    C C2B 1.22778(15) 0.70459(14) 0.96180(5) 0.01522(18) Uani d . 1 . .
    H H2BA 1.3685 0.6664 0.9587 0.018 Uiso calc R 1 . .
    C C3B 1.12614(14) 0.71350(14) 1.02109(5) 0.01397(17) Uani d . 1 . .
    C C3A 0.57532(15) 0.72731(14) 0.50276(5) 0.01424(17) Uani d . 1 . .
    C C4A 0.67164(15) 0.74110(15) 0.44250(5) 0.01592(18) Uani d . 1 . .
    H H4AA 0.8119 0.7038 0.4369 0.019 Uiso calc R 1 . .
    C C4B 0.91589(15) 0.76542(14) 1.02843(5) 0.01527(18) Uani d . 1 . .
    H H4BA 0.8513 0.7667 1.0689 0.018 Uiso calc R 1 . .
    C C5A 0.55303(15) 0.81214(15) 0.39071(5) 0.01621(18) Uani d . 1 . .
    H H5AA 0.6142 0.8239 0.3498 0.019 Uiso calc R 1 . .
    C C5B 0.80500(15) 0.81538(14) 0.97324(5) 0.01517(18) Uani d . 1 . .
    H H5BA 0.6638 0.8512 0.9766 0.018 Uiso calc R 1 . .
    C C6A 0.34218(14) 0.86598(14) 0.39989(5) 0.01412(17) Uani d . 1 . .
    C C6B 0.90370(14) 0.81237(14) 0.91270(5) 0.01388(17) Uani d . 1 . .
    C C7A 0.21250(15) 0.94696(14) 0.34447(5) 0.01498(18) Uani d . 1 . .
    C C7B 0.78049(15) 0.87820(14) 0.85437(5) 0.01578(18) Uani d . 1 . .
    C C8 0.62995(16) 0.35854(16) 0.26207(5) 0.0195(2) Uani d . 1 . .
    H H8A 0.5260 0.2709 0.2623 0.023 Uiso calc R 1 . .
    C C9 0.59889(15) 0.54066(15) 0.23204(5) 0.01760(19) Uani d . 1 . .
    H H9A 0.4736 0.5775 0.2126 0.021 Uiso calc R 1 . .
    C C10 0.75805(15) 0.67391(15) 0.23052(5) 0.01566(18) Uani d . 1 . .
    C C11 0.94501(15) 0.60896(15) 0.26128(5) 0.01670(19) Uani d . 1 . .
    H H11A 1.0538 0.6914 0.2611 0.020 Uiso calc R 1 . .
    C C12 0.96496(16) 0.42621(16) 0.29097(5) 0.0186(2) Uani d . 1 . .
    H H12A 1.0877 0.3849 0.3113 0.022 Uiso calc R 1 . .
    H H1N2 0.839(2) 0.1892(15) 0.3080(7) 0.029(4) Uiso d D 1 . .
loop_
    _atom_site_aniso_label
    _atom_site_aniso_U_11
    _atom_site_aniso_U_22
    _atom_site_aniso_U_33
    _atom_site_aniso_U_12
    _atom_site_aniso_U_13
    _atom_site_aniso_U_23
    O1A 0.0250(4) 0.0384(5) 0.0118(4) -0.0024(3) -0.0008(3) 0.0048(3)
    O1B 0.0158(3) 0.0428(5) 0.0191(4) 0.0041(3) -0.0028(3) -0.0013(3)
    O2A 0.0172(3) 0.0361(5) 0.0207(4) 0.0016(3) -0.0036(3) 0.0012(3)
    O2B 0.0228(4) 0.0485(5) 0.0115(4) 0.0012(3) 0.0006(3) 0.0003(3)
    O3A 0.0183(3) 0.0303(4) 0.0116(3) -0.0013(3) -0.0025(3) 0.0027(3)
    O3B 0.0174(3) 0.0258(4) 0.0114(3) -0.0009(3) -0.0003(3) 0.0006(3)
    O4A 0.0158(3) 0.0236(4) 0.0182(4) 0.0011(3) -0.0016(3) 0.0026(3)
    O4B 0.0145(3) 0.0368(5) 0.0198(4) 0.0011(3) -0.0020(3) 0.0071(3)
    N1A 0.0179(4) 0.0178(4) 0.0145(4) -0.0016(3) -0.0034(3) -0.0001(3)
    N1B 0.0167(4) 0.0194(4) 0.0131(4) 0.0003(3) -0.0014(3) -0.0010(3)
    N2 0.0213(4) 0.0188(4) 0.0161(4) 0.0014(3) 0.0009(3) 0.0017(3)
    N3 0.0160(4) 0.0212(4) 0.0224(5) 0.0005(3) -0.0014(3) 0.0045(3)
    C1A 0.0146(4) 0.0166(4) 0.0140(4) -0.0011(3) -0.0003(3) -0.0006(3)
    C1B 0.0156(4) 0.0177(4) 0.0114(4) 0.0009(3) 0.0001(3) -0.0004(3)
    C2A 0.0172(4) 0.0180(4) 0.0127(4) -0.0030(3) 0.0005(3) -0.0001(3)
    C2B 0.0139(4) 0.0175(4) 0.0140(4) 0.0009(3) -0.0001(3) -0.0010(3)
    C3B 0.0151(4) 0.0154(4) 0.0114(4) -0.0001(3) -0.0023(3) -0.0003(3)
    C3A 0.0168(4) 0.0143(4) 0.0118(4) -0.0017(3) -0.0030(3) 0.0002(3)
    C4A 0.0141(4) 0.0193(4) 0.0143(4) -0.0007(3) -0.0005(3) -0.0013(3)
    C4B 0.0158(4) 0.0175(4) 0.0125(4) -0.0018(3) 0.0009(3) -0.0007(3)
    C5A 0.0163(4) 0.0206(4) 0.0117(4) -0.0015(3) 0.0000(3) -0.0013(3)
    C5B 0.0131(4) 0.0180(4) 0.0142(4) -0.0005(3) -0.0002(3) 0.0001(3)
    C6A 0.0154(4) 0.0147(4) 0.0125(4) -0.0018(3) -0.0021(3) -0.0006(3)
    C6B 0.0143(4) 0.0151(4) 0.0122(4) -0.0013(3) -0.0014(3) 0.0005(3)
    C7A 0.0173(4) 0.0153(4) 0.0125(4) -0.0026(3) -0.0018(3) 0.0002(3)
    C7B 0.0157(4) 0.0167(4) 0.0149(4) -0.0007(3) -0.0022(3) -0.0001(3)
    C8 0.0175(4) 0.0233(5) 0.0178(5) -0.0023(4) 0.0008(4) -0.0016(4)
    C9 0.0138(4) 0.0231(5) 0.0156(5) -0.0006(3) -0.0012(3) -0.0001(4)
    C10 0.0144(4) 0.0199(4) 0.0123(4) 0.0012(3) 0.0005(3) -0.0009(3)
    C11 0.0151(4) 0.0203(4) 0.0148(4) -0.0004(3) -0.0020(3) -0.0015(4)
    C12 0.0178(4) 0.0232(5) 0.0143(5) 0.0029(3) -0.0023(3) -0.0010(4)
_geom_special_details
;
All e.s.d.'s (except the e.s.d. in the dihedral angle between two l.s. planes)
are estimated using the full covariance matrix. The cell e.s.d.'s are taken
into account individually in the estimation of e.s.d.'s in distances, angles
and torsion angles; correlations between e.s.d.'s in cell parameters are only
used when they are defined by crystal symmetry. An approximate (isotropic)
treatment of cell e.s.d.'s is used for estimating e.s.d.'s involving l.s.
planes.
;
loop_
    _geom_bond_atom_site_label_1
    _geom_bond_atom_site_label_2
    _geom_bond_site_symmetry_2
    _geom_bond_distance
    _geom_bond_publ_flag
    O1A N1A . 1.2278(12) ?
    O1B N1B . 1.2294(11) ?
    O2A N1A . 1.2276(11) ?
    O2B N1B . 1.2244(12) ?
    O3A C7A . 1.2877(12) ?
    O3A H1O3 . 0.8200 ?
    O3B C7B . 1.2993(12) ?
    O4A C7A . 1.2362(12) ?
    O4B C7B . 1.2263(12) ?
    N1A C3A . 1.4743(12) ?
    N1B C3B . 1.4702(13) ?
    N2 C12 . 1.3502(14) ?
    N2 C8 . 1.3523(14) ?
    N2 H1N2 . 0.844(9) ?
    N3 C10 . 1.3301(13) ?
    N3 H3A . 0.86 ?
    N3 H3B . 0.86 ?
    C1A C2A . 1.3877(14) ?
    C1A C6A . 1.3930(14) ?
    C1A H1AA . 0.93 ?
    C1B C2B . 1.3888(13) ?
    C1B C6B . 1.3949(13) ?
    C1B H1BA . 0.93 ?
    C2A C3A . 1.3884(13) ?
    C2A H2AA . 0.93 ?
    C2B C3B . 1.3851(14) ?
    C2B H2BA . 0.93 ?
    C3B C4B . 1.3863(13) ?
    C3A C4A . 1.3848(14) ?
    C4A C5A . 1.3888(14) ?
    C4A H4AA . 0.93 ?
    C4B C5B . 1.3890(14) ?
    C4B H4BA . 0.93 ?
    C5A C6A . 1.3969(13) ?
    C5A H5AA . 0.93 ?
    C5B C6B . 1.3977(14) ?
    C5B H5BA . 0.93 ?
    C6A C7A . 1.5049(13) ?
    C6B C7B . 1.5047(13) ?
    C8 C9 . 1.3626(15) ?
    C8 H8A . 0.93 ?
    C9 C10 . 1.4180(14) ?
    C9 H9A . 0.93 ?
    C10 C11 . 1.4180(13) ?
    C11 C12 . 1.3580(15) ?
    C11 H11A . 0.93 ?
    C12 H12A . 0.93 ?
loop_
    _geom_angle_atom_site_label_1
    _geom_angle_atom_site_label_2
    _geom_angle_atom_site_label_3
    _geom_angle_site_symmetry_1
    _geom_angle_site_symmetry_3
    _geom_angle
    _geom_angle_publ_flag
    C7A O3A H1O3 . . 109.5 ?
    O2A N1A O1A . . 123.62(9) ?
    O2A N1A C3A . . 118.18(9) ?
    O1A N1A C3A . . 118.20(8) ?
    O2B N1B O1B . . 123.36(9) ?
    O2B N1B C3B . . 118.43(8) ?
    O1B N1B C3B . . 118.20(9) ?
    C12 N2 C8 . . 120.86(9) ?
    C12 N2 H1N2 . . 115.2(11) ?
    C8 N2 H1N2 . . 123.7(11) ?
    C10 N3 H3A . . 120.0 ?
    C10 N3 H3B . . 120.0 ?
    H3A N3 H3B . . 120.0 ?
    C2A C1A C6A . . 120.74(9) ?
    C2A C1A H1AA . . 119.6 ?
    C6A C1A H1AA . . 119.6 ?
    C2B C1B C6B . . 120.04(9) ?
    C2B C1B H1BA . . 120.0 ?
    C6B C1B H1BA . . 120.0 ?
    C1A C2A C3A . . 117.70(9) ?
    C1A C2A H2AA . . 121.2 ?
    C3A C2A H2AA . . 121.2 ?
    C3B C2B C1B . . 118.35(9) ?
    C3B C2B H2BA . . 120.8 ?
    C1B C2B H2BA . . 120.8 ?
    C2B C3B C4B . . 123.20(9) ?
    C2B C3B N1B . . 118.36(8) ?
    C4B C3B N1B . . 118.42(9) ?
    C4A C3A C2A . . 123.18(9) ?
    C4A C3A N1A . . 118.57(8) ?
    C2A C3A N1A . . 118.23(9) ?
    C3A C4A C5A . . 118.16(9) ?
    C3A C4A H4AA . . 120.9 ?
    C5A C4A H4AA . . 120.9 ?
    C3B C4B C5B . . 117.67(9) ?
    C3B C4B H4BA . . 121.2 ?
    C5B C4B H4BA . . 121.2 ?
    C4A C5A C6A . . 120.21(9) ?
    C4A C5A H5AA . . 119.9 ?
    C6A C5A H5AA . . 119.9 ?
    C4B C5B C6B . . 120.61(9) ?
    C4B C5B H5BA . . 119.7 ?
    C6B C5B H5BA . . 119.7 ?
    C1A C6A C5A . . 119.99(9) ?
    C1A C6A C7A . . 119.15(8) ?
    C5A C6A C7A . . 120.86(9) ?
    C1B C6B C5B . . 120.08(9) ?
    C1B C6B C7B . . 121.02(9) ?
    C5B C6B C7B . . 118.88(8) ?
    O4A C7A O3A . . 125.63(9) ?
    O4A C7A C6A . . 119.65(9) ?
    O3A C7A C6A . . 114.72(8) ?
    O4B C7B O3B . . 125.05(9) ?
    O4B C7B C6B . . 120.18(9) ?
    O3B C7B C6B . . 114.75(8) ?
    N2 C8 C9 . . 120.94(10) ?
    N2 C8 H8A . . 119.5 ?
    C9 C8 H8A . . 119.5 ?
    C8 C9 C10 . . 119.85(9) ?
    C8 C9 H9A . . 120.1 ?
    C10 C9 H9A . . 120.1 ?
    N3 C10 C11 . . 120.35(9) ?
    N3 C10 C9 . . 122.38(9) ?
    C11 C10 C9 . . 117.27(9) ?
    C12 C11 C10 . . 119.88(9) ?
    C12 C11 H11A . . 120.1 ?
    C10 C11 H11A . . 120.1 ?
    N2 C12 C11 . . 121.19(9) ?
    N2 C12 H12A . . 119.4 ?
    C11 C12 H12A . . 119.4 ?
loop_
    _geom_torsion_atom_site_label_1
    _geom_torsion_atom_site_label_2
    _geom_torsion_atom_site_label_3
    _geom_torsion_atom_site_label_4
    _geom_torsion_site_symmetry_1
    _geom_torsion_site_symmetry_2
    _geom_torsion_site_symmetry_3
    _geom_torsion_site_symmetry_4
    _geom_torsion
    _geom_torsion_publ_flag
    C6A C1A C2A C3A . . . . -0.39(14) ?
    C6B C1B C2B C3B . . . . 0.50(14) ?
    C1B C2B C3B C4B . . . . 1.38(15) ?
    C1B C2B C3B N1B . . . . -176.79(9) ?
    O2B N1B C3B C2B . . . . -175.56(9) ?
    O1B N1B C3B C2B . . . . 5.40(14) ?
    O2B N1B C3B C4B . . . . 6.18(14) ?
    O1B N1B C3B C4B . . . . -172.86(9) ?
    C1A C2A C3A C4A . . . . -1.18(15) ?
    C1A C2A C3A N1A . . . . 177.40(8) ?
    O2A N1A C3A C4A . . . . 3.87(13) ?
    O1A N1A C3A C4A . . . . -176.87(9) ?
    O2A N1A C3A C2A . . . . -174.77(9) ?
    O1A N1A C3A C2A . . . . 4.48(13) ?
    C2A C3A C4A C5A . . . . 1.64(15) ?
    N1A C3A C4A C5A . . . . -176.93(8) ?
    C2B C3B C4B C5B . . . . -1.70(15) ?
    N1B C3B C4B C5B . . . . 176.47(9) ?
    C3A C4A C5A C6A . . . . -0.53(14) ?
    C3B C4B C5B C6B . . . . 0.15(14) ?
    C2A C1A C6A C5A . . . . 1.44(14) ?
    C2A C1A C6A C7A . . . . -178.30(9) ?
    C4A C5A C6A C1A . . . . -0.97(14) ?
    C4A C5A C6A C7A . . . . 178.78(9) ?
    C2B C1B C6B C5B . . . . -1.98(14) ?
    C2B C1B C6B C7B . . . . 176.30(9) ?
    C4B C5B C6B C1B . . . . 1.65(14) ?
    C4B C5B C6B C7B . . . . -176.66(9) ?
    C1A C6A C7A O4A . . . . -4.01(14) ?
    C5A C6A C7A O4A . . . . 176.24(9) ?
    C1A C6A C7A O3A . . . . 175.76(8) ?
    C5A C6A C7A O3A . . . . -3.99(13) ?
    C1B C6B C7B O4B . . . . 170.01(9) ?
    C5B C6B C7B O4B . . . . -11.69(14) ?
    C1B C6B C7B O3B . . . . -11.13(13) ?
    C5B C6B C7B O3B . . . . 167.17(9) ?
    C12 N2 C8 C9 . . . . -1.21(16) ?
    N2 C8 C9 C10 . . . . 1.08(16) ?
    C8 C9 C10 N3 . . . . -179.88(10) ?
    C8 C9 C10 C11 . . . . -0.23(15) ?
    N3 C10 C11 C12 . . . . 179.16(10) ?
    C9 C10 C11 C12 . . . . -0.50(15) ?
    C8 N2 C12 C11 . . . . 0.45(16) ?
    C10 C11 C12 N2 . . . . 0.41(16) ?
loop_
    _geom_hbond_atom_site_label_D
    _geom_hbond_atom_site_label_H
    _geom_hbond_atom_site_label_A
    _geom_hbond_site_symmetry_A
    _geom_hbond_distance_DH
    _geom_hbond_distance_HA
    _geom_hbond_distance_DA
    _geom_hbond_angle_DHA
    O3A H1O3 O3B 2_676 0.82 1.63 2.4457(11) 170
    N3 H3A O3B 2_776 0.86 2.14 2.9977(12) 172
    N3 H3B O4B 2_676 0.86 2.07 2.8758(12) 155
    N2 H1N2 O4A 1_645 0.850(10)
                              1.990(10)
                                      2.7726(12) 153.0(10)
    C2B H2BA O1B 2_867 0.93 2.52 3.2187(13) 133
    C8 H8A O3A 1_545 0.93 2.56 3.4565(13) 161
    C12 H12A O1A 2_766 0.93 2.55 3.4427(13) 162
