# Supplementary material for: 4-Amino­pyridinium 4-nitro­benzoate 4-nitro­benzoic acid
Source: Acta Crystallogr Sect E Struct Rep Online. 2008 Sep 6;64(Pt 10):o1878–9. doi: 10.1107/S1600536808027761 (PMC2959422; doi:10.1107/S1600536808027761)
Supplement: Supplementary file 2 [file e-64-o1878-Isup2.hkl]

#
# h,k,l, Fc-squared, Fo-squared, sigma(Fo-squared) and status flag
#
data_I
_shelx_title ' 4appn_0m in P-1 (100K)'
_shelx_refln_list_code          4
_shelx_F_calc_maximum      200.97
_exptl_crystal_F_000       444.00
_reflns_d_resolution_high  0.6609
 
loop_
 _symmetry_equiv_pos_as_xyz
 'x, y, z'
 '-x, -y, -z'
 
_cell_length_a     6.4561
_cell_length_b     6.8598
_cell_length_c    20.9055
_cell_angle_alpha  85.826
_cell_angle_beta   87.975
_cell_angle_gamma  86.188
 
_shelx_F_squared_multiplier     1.000
 
loop_
 _refln_index_h
 _refln_index_k
 _refln_index_l
 _refln_F_squared_calc
 _refln_F_squared_meas
 _refln_F_squared_sigma
 _refln_observed_status
   1   0   0      182.76      196.80      3.76 o
   2   0   0     1482.23     1295.37     12.05 o
   3   0   0        4.72        4.07      0.51 o
   4   0   0      424.93      496.25      4.97 o
   5   0   0       63.80       68.97      2.77 o
   6   0   0      384.92      353.84      5.46 o
   7   0   0        3.05        0.49      0.86 o
   8   0   0       10.21        9.14      1.62 o
   9   0   0      111.12      129.11     10.26 o
  -9   1   0       32.99       31.85      2.94 o
  -8   1   0        2.48        1.63      1.17 o
  -7   1   0       30.57       30.70      1.99 o
  -6   1   0        2.87        2.43      0.82 o
  -5   1   0       76.56       49.01      1.82 o
  -4   1   0      458.21      463.76      5.26 o
  -3   1   0      762.89      831.47      8.92 o
  -2   1   0      867.65      774.53      8.76 o
  -1   1   0      144.14      155.85      2.84 o
   0   1   0      143.13      166.72      4.37 o
   1   1   0       15.34       14.67      0.72 o
   2   1   0       67.63       66.51      1.88 o
   3   1   0      199.47      220.83      2.63 o
   4   1   0        5.06        4.34      0.55 o
   5   1   0      235.62      206.81      4.26 o
   6   1   0       85.55       80.03      2.46 o
   7   1   0        3.20        5.66      1.13 o
   8   1   0        0.53        0.53      1.06 o
   9   1   0      421.70      465.23      9.44 o
  -9   2   0       44.09       45.32      3.77 o
  -8   2   0        4.46        5.74      1.49 o
  -7   2   0        5.71        5.01      1.26 o
  -6   2   0       26.36       20.64      1.70 o
  -5   2   0      187.04      157.06      3.22 o
  -4   2   0      206.87      233.68      3.65 o
  -3   2   0     1024.98     1111.52     10.22 o
  -2   2   0     2013.22     2160.65     19.67 o
  -1   2   0      725.57      744.08      8.49 o
   0   2   0     5133.22     5165.37     67.86 o
   1   2   0      288.41      301.67      4.68 o
   2   2   0       87.53       88.69      1.71 o
   3   2   0      308.59      322.53      3.67 o
   4   2   0     1603.10     1712.86     14.76 o
   5   2   0        1.30        1.45      0.57 o
   6   2   0       96.01       84.99      2.54 o
   7   2   0       18.52       16.38      2.17 o
   8   2   0        3.17        3.49      1.32 o
   9   2   0       26.96       27.29      2.93 o
  -9   3   0        6.94        4.42      2.37 o
  -8   3   0        4.49        3.51      1.46 o
  -7   3   0      109.81       98.45      5.64 o
  -6   3   0       10.42       10.53      1.43 o
  -5   3   0        5.30        3.16      0.91 o
  -4   3   0       27.92       34.93      1.56 o
  -3   3   0      152.68      139.17      2.32 o
  -2   3   0       94.69      109.50      1.87 o
  -1   3   0      635.64      674.48      6.52 o
   0   3   0     2328.54     2305.06     16.98 o
   1   3   0       62.82       57.92      1.27 o
   2   3   0      596.76      633.97      6.14 o
   3   3   0       63.92       65.65      1.47 o
   4   3   0       60.71       60.01      1.43 o
   5   3   0       74.20       79.06      1.86 o
   6   3   0       33.87       39.08      1.65 o
   7   3   0      433.78      428.44      6.27 o
   8   3   0        4.32        4.20      1.57 o
   9   3   0        4.57        3.56      2.06 o
  -8   4   0        0.22        0.52      1.52 o
  -7   4   0        4.83        2.59      1.29 o
  -6   4   0       59.36       63.86      2.93 o
  -5   4   0       19.89       18.69      1.67 o
  -4   4   0      136.93      137.58      3.08 o
  -3   4   0       39.28       44.66      2.35 o
  -2   4   0       44.82       48.95      1.83 o
  -1   4   0      132.06      150.94      2.77 o
   0   4   0      534.37      560.55      6.56 o
   1   4   0      845.97      884.68      8.29 o
   2   4   0      600.88      736.48      6.76 o
   3   4   0        0.60        1.18      0.81 o
   4   4   0      151.70      151.19      3.60 o
   5   4   0        0.23        0.36      0.56 o
   6   4   0      142.56      131.76      3.21 o
   7   4   0       29.74       36.97      3.11 o
   8   4   0       72.96       60.70      4.13 o
   9   4   0        0.00       -1.37      1.99 o
  -8   5   0       13.85       10.85      3.12 o
  -7   5   0        3.54        3.65      1.62 o
  -6   5   0       16.43       14.06      2.73 o
  -5   5   0       54.46       47.30      2.51 o
  -4   5   0       44.78       43.01      2.40 o
  -3   5   0      357.34      344.32      5.68 o
  -2   5   0       75.99       79.16      2.74 o
  -1   5   0        2.61        2.41      1.40 o
   0   5   0       33.69       34.82      1.51 o
   1   5   0      271.34      275.76      3.67 o
   2   5   0      982.04     1016.69      9.12 o
   3   5   0       34.88       36.29      1.81 o
   4   5   0       48.04       44.66      1.74 o
   5   5   0        2.88        3.91      0.92 o
   6   5   0       21.31       28.02      2.60 o
   7   5   0        6.58        7.33      1.90 o
   8   5   0       25.18       24.35      3.18 o
  -7   6   0        9.90       13.54      3.08 o
  -6   6   0        6.73        6.53      1.77 o
  -5   6   0        4.82        2.30      1.71 o
  -4   6   0      273.85      273.53      5.57 o
  -3   6   0        5.94        4.76      1.17 o
  -2   6   0        3.78        3.05      1.08 o
  -1   6   0       19.29       14.64      1.58 o
   0   6   0      159.43      157.50      3.99 o
   1   6   0       31.26       32.19      1.96 o
   2   6   0     1153.85     1115.47     17.27 o
   3   6   0        7.62        9.81      1.19 o
   4   6   0       85.05       85.82      2.40 o
   5   6   0       17.93       17.39      1.60 o
   6   6   0        8.89        4.57      2.07 o
   7   6   0        2.36        2.85      1.70 o
   8   6   0       39.82       36.83      9.07 o
  -6   7   0        1.12        0.80      1.96 o
  -5   7   0        0.13        0.55      1.48 o
  -4   7   0       86.11       81.94      3.66 o
  -3   7   0       14.50       13.64      1.81 o
  -2   7   0       81.09       83.28      3.53 o
  -1   7   0       10.57       15.50      2.23 o
   0   7   0        0.50        0.12      0.95 o
   1   7   0      144.58      145.84      3.45 o
   2   7   0        0.00        1.15      0.79 o
   3   7   0        0.08        0.54      0.79 o
   4   7   0      172.61      184.67      6.42 o
   5   7   0       36.53       38.41      6.45 o
   6   7   0       44.09       46.40      4.21 o
   7   7   0       18.28       25.36      3.66 o
  -5   8   0       34.21       34.12      6.86 o
  -4   8   0       84.40       92.24      6.35 o
  -3   8   0       90.45       92.08      4.58 o
  -2   8   0        0.00       -0.34      1.16 o
  -1   8   0       98.52       99.45      3.82 o
   0   8   0        1.54        2.50      1.26 o
   1   8   0       36.41       37.81      2.56 o
   2   8   0      103.27      100.57      3.44 o
   3   8   0       83.18       87.49      3.44 o
   4   8   0       22.31       19.42      2.08 o
   5   8   0       13.68       13.46      4.34 o
   6   8   0        0.33       -0.95      2.17 o
  -4   9   0        1.39        4.68      2.08 o
  -3   9   0        0.04       -0.14      1.39 o
  -2   9   0        0.64        0.25      1.38 o
  -1   9   0        1.55        4.29      1.62 o
   0   9   0        5.72        7.74      1.72 o
   1   9   0        0.53       -0.39      1.48 o
   2   9   0        2.62        8.39      2.08 o
   3   9   0       97.26       94.17      3.63 o
   4   9   0        0.07        2.98      2.07 o
   5   9   0        3.35        2.51      2.17 o
  -1  10   0        1.74        0.24      1.77 o
   0  10   0       10.12        9.94      2.33 o
   1  10   0       73.06       82.30      8.51 o
   2  10   0        1.64        1.02      1.81 o
   3  10   0        4.04        5.01      4.00 o
  -3 -10   1        9.28        9.98      3.22 o
  -2 -10   1        1.25        1.52      2.14 o
  -1 -10   1        8.98        3.48      1.99 o
   0 -10   1       14.28        9.63      2.34 o
   1 -10   1        4.31        4.66      2.06 o
  -5  -9   1        0.00       -0.06      2.45 o
  -4  -9   1       10.75        9.53      4.31 o
  -3  -9   1        0.00        1.12      1.94 o
  -2  -9   1        7.68       10.00      2.25 o
  -1  -9   1        8.34        8.49      2.88 o
   0  -9   1       17.51       19.35      2.60 o
   1  -9   1       23.44       22.98      2.44 o
   2  -9   1        1.26        2.84      1.51 o
   3  -9   1      106.66      110.45      9.08 o
   4  -9   1        0.02        2.45      1.83 o
  -6  -8   1        0.47        3.68      2.05 o
  -5  -8   1        5.25        4.90      2.26 o
  -4  -8   1        1.01        2.10      1.30 o
  -3  -8   1        1.24        0.68      0.98 o
  -2  -8   1        2.57       -1.03      1.20 o
  -1  -8   1        1.82        0.83      1.14 o
   0  -8   1      190.44      189.98      8.79 o
   1  -8   1        0.13        0.43      1.24 o
   2  -8   1       31.14       29.01      2.48 o
   3  -8   1      214.13      224.66      6.11 o
   4  -8   1       89.16       95.15      4.24 o
   5  -8   1       15.78       13.83      3.05 o
  -7  -7   1       13.32       10.72      3.35 o
  -6  -7   1       37.02       33.46      4.94 o
  -5  -7   1       16.72       21.14      2.75 o
  -4  -7   1        0.47        0.98      0.91 o
  -3  -7   1        0.58        1.82      0.89 o
  -2  -7   1      112.14      114.24      2.85 o
  -1  -7   1        5.13        6.18      1.26 o
   0  -7   1      203.74      186.69      4.75 o
   1  -7   1       57.42       55.34      3.87 o
   2  -7   1       41.27       39.95      2.61 o
   3  -7   1        1.06        1.19      1.11 o
   4  -7   1       21.37       20.53      2.17 o
   5  -7   1        9.80        8.09      1.97 o
   6  -7   1       21.76       21.00      2.94 o
  -8  -6   1       73.14       81.70      5.72 o
  -7  -6   1       23.63       26.08      3.52 o
  -6  -6   1        3.60        2.83      1.98 o
  -5  -6   1       10.09        8.56      1.51 o
  -4  -6   1        3.30        4.46      0.97 o
  -3  -6   1       50.14       47.87      2.43 o
  -2  -6   1       72.60       68.20      2.23 o
  -1  -6   1      157.04      149.17      3.92 o
   0  -6   1       49.24       51.70      3.06 o
   1  -6   1       85.93       82.90      3.04 o
   2  -6   1        5.43        4.52      1.16 o
   3  -6   1       10.07        9.92      1.57 o
   4  -6   1      168.76      162.83      4.65 o
   5  -6   1        1.81        0.91      1.16 o
   6  -6   1        3.35        5.54      1.69 o
   7  -6   1       52.95       61.85      5.01 o
  -8  -5   1       65.88       57.73      4.26 o
  -7  -5   1       11.18       10.16      2.19 o
  -6  -5   1        0.18        0.20      1.45 o
  -5  -5   1      163.95      164.00      3.86 o
  -4  -5   1       24.77       24.08      2.08 o
  -3  -5   1      589.97      567.76      6.50 o
  -2  -5   1        0.12        0.04      0.53 o
  -1  -5   1        1.45        0.68      0.62 o
   0  -5   1      265.08      277.04      4.08 o
   1  -5   1       69.23       61.71      2.34 o
   2  -5   1        0.00        0.77      0.79 o
   3  -5   1      136.24      132.20      3.38 o
   4  -5   1       44.72       45.30      2.86 o
   5  -5   1        8.99        6.87      1.81 o
   6  -5   1        2.00        1.42      1.13 o
   7  -5   1        1.92        0.45      1.40 o
   8  -5   1        2.99        2.05      2.25 o
  -9  -4   1        2.82        5.19      2.56 o
  -8  -4   1       58.80       54.86      7.68 o
  -7  -4   1        0.50        2.39      1.43 o
  -6  -4   1       18.34       22.62      1.49 o
  -5  -4   1       19.90       31.17      1.46 o
  -4  -4   1       15.95       14.59      1.19 o
  -3  -4   1      329.02      327.10      4.25 o
  -2  -4   1       22.71       26.19      1.18 o
  -1  -4   1      425.00      461.71      4.73 o
   0  -4   1        0.04       -0.19      0.46 o
   1  -4   1      242.65      246.71      4.76 o
   2  -4   1        2.08        5.21      0.85 o
   3  -4   1       39.05       37.09      1.62 o
   4  -4   1      875.12      871.51      9.55 o
   5  -4   1      283.08      271.30      5.36 o
   6  -4   1      105.11      102.98      3.52 o
   7  -4   1       10.52        6.39      1.57 o
   8  -4   1        5.97        5.03      1.94 o
  -9  -3   1        5.69        1.97      1.94 o
  -8  -3   1      261.50      255.57      6.70 o
  -7  -3   1       32.22       32.50      2.23 o
  -6  -3   1      115.08      113.03      2.18 o
  -5  -3   1        9.04       14.24      0.93 o
  -4  -3   1       45.69       52.62      1.45 o
  -3  -3   1        1.88        4.76      0.56 o
  -2  -3   1        1.59        1.45      0.47 o
  -1  -3   1      413.32      479.05      4.82 o
   0  -3   1      104.08      111.99      1.75 o
   1  -3   1       90.79       80.82      2.37 o
   2  -3   1       99.35       98.07      2.06 o
   3  -3   1      282.30      285.70      3.55 o
   4  -3   1       66.55       62.72      1.95 o
   5  -3   1        0.49        0.76      0.79 o
   6  -3   1        1.95        1.70      0.94 o
   7  -3   1        0.32        0.30      1.03 o
   8  -3   1        0.06        0.50      1.22 o
   9  -3   1       20.68       20.52      3.39 o
  -9  -2   1        1.00        1.29      1.87 o
  -8  -2   1       36.02       34.94      5.07 o
  -7  -2   1      285.68      267.88      4.98 o
  -6  -2   1       32.50       30.47      1.76 o
  -5  -2   1        3.98        7.03      0.91 o
  -4  -2   1       16.73       23.45      1.05 o
  -3  -2   1      464.66      494.25      4.98 o
  -2  -2   1      211.67      212.08      2.55 o
  -1  -2   1     8912.80     9301.91     99.45 o
   0  -2   1      533.50      494.20      5.76 o
   1  -2   1      268.91      256.69      3.51 o
   2  -2   1      165.92      188.87      3.52 o
   3  -2   1      188.50      231.64      3.24 o
   4  -2   1      198.96      195.82      3.27 o
   5  -2   1       21.99       19.90      1.63 o
   6  -2   1       51.96       49.41      3.78 o
   7  -2   1       57.62       54.71      2.74 o
   8  -2   1       10.86       15.84      2.00 o
   9  -2   1        3.35        3.42      1.72 o
  -9  -1   1        2.86        2.63      1.99 o
  -8  -1   1       24.65       29.55      2.06 o
  -7  -1   1        7.67        7.17      1.32 o
  -6  -1   1       43.44       29.24      1.72 o
  -5  -1   1       27.45       26.04      1.16 o
  -4  -1   1     1041.95     1094.81      9.27 o
  -3  -1   1      331.43      355.93      4.16 o
  -2  -1   1       15.70       20.06      1.04 o
  -1  -1   1     6125.19     5946.62     79.63 o
   0  -1   1        9.05        5.23      0.71 o
   1  -1   1     2005.19     2039.64     19.96 o
   2  -1   1      364.16      373.75      4.48 o
   3  -1   1      963.77     1143.07     11.59 o
   4  -1   1      992.05     1019.32      9.85 o
   5  -1   1       43.48       35.23      1.60 o
   6  -1   1        0.17        0.06      0.70 o
   7  -1   1       54.05       58.16      3.60 o
   8  -1   1        7.04        9.39      1.59 o
   9  -1   1        3.88        2.97      1.65 o
  -9   0   1       10.63       11.02      2.88 o
  -8   0   1        0.70        0.84      1.03 o
  -7   0   1        0.44        0.06      0.83 o
  -6   0   1      456.42      443.92      6.17 o
  -5   0   1       47.56       35.53      1.49 o
  -4   0   1        2.35        2.38      0.49 o
  -3   0   1     1500.18     1605.19     13.58 o
  -2   0   1        1.06       -0.43      0.43 o
  -1   0   1     4082.02     4411.56     80.76 o
   0   0   1        0.27       -0.03      0.03 o
   1   0   1      591.09      547.35      6.89 o
   2   0   1      130.41      133.95      2.21 o
   3   0   1     3343.87     3649.47     32.21 o
   4   0   1        5.49        4.91      0.69 o
   5   0   1       69.95       86.21      2.27 o
   6   0   1       25.25       16.80      1.39 o
   7   0   1        0.16        0.14      0.81 o
   8   0   1       34.40       37.88      2.35 o
   9   0   1       37.94       41.40      3.18 o
  -9   1   1       41.52       44.93      3.22 o
  -8   1   1       36.79       38.01      2.85 o
  -7   1   1       26.98       26.84      1.83 o
  -6   1   1      543.86      423.47      6.08 o
  -5   1   1       23.56       24.37      1.12 o
  -4   1   1      534.84      560.11      6.72 o
  -3   1   1        3.59        3.93      0.56 o
  -2   1   1        6.29        4.02      0.69 o
  -1   1   1      306.90      329.63      4.06 o
   0   1   1       13.96       -1.42      1.42 o
   1   1   1      783.89      793.07      7.25 o
   2   1   1      239.53      230.60      3.98 o
   3   1   1       12.09        9.51      0.82 o
   4   1   1      254.07      283.79      3.91 o
   5   1   1      132.20      133.17      4.18 o
   6   1   1     1229.36     1120.96     11.71 o
   7   1   1        1.69        0.23      0.87 o
   8   1   1        5.03        5.62      1.30 o
   9   1   1        0.19       -1.40      1.40 o
  -9   2   1       29.22       24.62      3.10 o
  -8   2   1      122.09      128.79      5.62 o
  -7   2   1       18.96       21.66      1.92 o
  -6   2   1      107.30       79.42      3.65 o
  -5   2   1       54.72       41.26      1.77 o
  -4   2   1        6.81       10.60      0.85 o
  -3   2   1     1467.99     1600.46     13.91 o
  -2   2   1       25.52       26.70      0.96 o
  -1   2   1     2062.22     1989.55     17.82 o
   0   2   1      397.89      450.01      6.19 o
   1   2   1    34997.65    32787.75    424.59 o
   2   2   1      130.41      145.99      2.54 o
   3   2   1     1374.96     1495.19     12.32 o
   4   2   1        0.32        1.21      0.42 o
   5   2   1        0.56        0.08      0.60 o
   6   2   1      232.83      231.00      4.23 o
   7   2   1       45.77       41.43      2.18 o
   8   2   1       26.68       26.84      1.91 o
   9   2   1        7.76        9.04      3.36 o
  -9   3   1        5.50        5.76      2.44 o
  -8   3   1       92.41       90.01      5.94 o
  -7   3   1       11.24        9.38      1.59 o
  -6   3   1       78.61       63.16      2.73 o
  -5   3   1       67.80       64.34      2.49 o
  -4   3   1      116.71      129.06      2.47 o
  -3   3   1       46.92       37.46      1.27 o
  -2   3   1      737.22      788.45      7.63 o
  -1   3   1      158.24      137.40      2.78 o
   0   3   1       46.92       44.55      1.12 o
   1   3   1     2295.22     2354.46     17.35 o
   2   3   1        0.64        1.33      0.43 o
   3   3   1      133.03      140.30      2.16 o
   4   3   1      271.81      284.17      3.12 o
   5   3   1        8.58       10.79      1.11 o
   6   3   1      134.13      121.68      2.81 o
   7   3   1        8.34        8.44      1.20 o
   8   3   1       49.62       66.00      4.16 o
   9   3   1        0.41       -1.03      1.85 o
  -8   4   1      135.66      158.40      6.08 o
  -7   4   1       43.77       41.49      3.54 o
  -6   4   1       34.50       33.58      2.26 o
  -5   4   1       72.42       61.31      2.60 o
  -4   4   1      105.48      121.13      2.88 o
  -3   4   1       82.80       82.42      2.36 o
  -2   4   1      187.22      185.44      4.61 o
  -1   4   1       36.63       39.83      1.47 o
   0   4   1       12.67       12.27      0.83 o
   1   4   1     4907.77     5124.07     39.15 o
   2   4   1        2.59        2.81      0.58 o
   3   4   1       29.47       29.72      1.46 o
   4   4   1       76.93       82.76      2.30 o
   5   4   1      432.64      432.67      5.02 o
   6   4   1       10.70        9.23      1.20 o
   7   4   1      243.98      249.11      7.33 o
   8   4   1        0.06        2.38      1.68 o
   9   4   1        0.08       -1.53      2.05 o
  -8   5   1       51.21       50.80     11.35 o
  -7   5   1       11.70       16.03      2.74 o
  -6   5   1       52.68       46.58      3.05 o
  -5   5   1        4.53        3.59      1.13 o
  -4   5   1       92.17       93.75      2.72 o
  -3   5   1       10.45       11.34      1.44 o
  -2   5   1        6.09        5.92      0.98 o
  -1   5   1       13.80       15.76      1.20 o
   0   5   1      143.15      137.62      2.87 o
   1   5   1      112.31       95.51      2.05 o
   2   5   1       11.22        9.91      0.87 o
   3   5   1       74.91       82.02      2.13 o
   4   5   1       67.66       66.97      1.99 o
   5   5   1        0.64        0.47      0.74 o
   6   5   1       27.27       21.36      2.47 o
   7   5   1       51.23       45.42      4.80 o
   8   5   1      154.29      145.53      6.05 o
  -7   6   1        5.63        1.75      2.10 o
  -6   6   1       53.91       51.72      3.38 o
  -5   6   1       43.55       41.59      3.96 o
  -4   6   1      343.35      343.40      6.36 o
  -3   6   1       17.32       15.16      1.67 o
  -2   6   1       27.33       24.37      1.90 o
  -1   6   1       36.92       36.44      3.01 o
   0   6   1        8.25        9.03      1.15 o
   1   6   1        0.03       -0.21      0.63 o
   2   6   1      140.81      151.67      3.08 o
   3   6   1      100.78      106.77      2.61 o
   4   6   1        1.59        2.36      0.80 o
   5   6   1      104.92      110.81      4.26 o
   6   6   1        1.24        2.85      2.30 o
   7   6   1       85.78       90.77      4.77 o
   8   6   1       95.15       98.07     10.49 o
  -6   7   1        6.32        7.01      2.24 o
  -5   7   1       12.05       11.17      2.20 o
  -4   7   1        5.21        3.22      1.30 o
  -3   7   1        2.50        1.53      1.14 o
  -2   7   1       56.60       55.13      2.90 o
  -1   7   1       46.90       41.67      2.53 o
   0   7   1      124.02      113.16      3.63 o
   1   7   1        3.09        3.86      0.96 o
   2   7   1       70.09       70.40      2.73 o
   3   7   1       24.84       27.92      2.40 o
   4   7   1       13.36       14.36      1.44 o
   5   7   1       66.42       67.00      3.75 o
   6   7   1       24.96       23.54      3.37 o
   7   7   1        1.30        1.95      2.94 o
  -5   8   1        1.27        1.10      2.80 o
  -4   8   1        2.18        1.73      1.44 o
  -3   8   1       34.21       35.04      2.75 o
  -2   8   1        0.36        0.49      1.19 o
  -1   8   1        9.62        5.99      1.47 o
   0   8   1        2.02        2.41      1.26 o
   1   8   1        6.97       10.09      2.92 o
   2   8   1       32.05       35.41      2.78 o
   3   8   1      108.52      120.36      3.45 o
   4   8   1        5.34        3.77      1.19 o
   5   8   1       75.14       86.09     22.28 o
   6   8   1        6.35        5.72      2.54 o
  -4   9   1       24.50       28.69      3.33 o
  -3   9   1       20.58       20.52      2.60 o
  -2   9   1        6.03        2.17      1.45 o
  -1   9   1        6.12        4.39      1.56 o
   0   9   1       88.07       93.37      4.05 o
   1   9   1        0.01        1.35      1.53 o
   2   9   1        0.37        0.88      1.51 o
   3   9   1        8.45        6.42      1.50 o
   4   9   1        1.23        0.32      1.78 o
   5   9   1        7.88        2.95      2.17 o
  -1  10   1        3.51        2.40      1.69 o
   0  10   1       58.06       54.16      3.91 o
   1  10   1        8.10        8.57      2.30 o
   2  10   1       14.83       10.81      2.35 o
   3  10   1       45.78       38.62      7.63 o
  -2 -10   2        5.13        5.44      2.41 o
  -1 -10   2       43.23       34.57      3.50 o
   0 -10   2       11.11        7.40      2.19 o
   1 -10   2      119.13      129.70      9.37 o
  -5  -9   2        4.63        1.51      2.05 o
  -4  -9   2       41.16       37.67      2.83 o
  -3  -9   2        0.14        1.40      1.96 o
  -2  -9   2        0.07       -0.40      1.55 o
  -1  -9   2       31.80       34.39      8.75 o
   0  -9   2       10.22        8.35      2.52 o
   1  -9   2        0.81        0.80      1.39 o
   2  -9   2       24.78       25.34      2.62 o
   3  -9   2      157.09      163.62      5.50 o
   4  -9   2      107.64      110.43      8.96 o
  -6  -8   2        7.94        6.26      2.38 o
  -5  -8   2        6.19        5.33      1.49 o
  -4  -8   2        0.50        1.66      1.27 o
  -3  -8   2       57.44       52.34      5.62 o
  -2  -8   2        0.16        2.58      1.48 o
  -1  -8   2       33.64       33.67      2.89 o
   0  -8   2      116.40      110.38      3.93 o
   1  -8   2        5.23        4.94      1.40 o
   2  -8   2       13.20        8.69      1.64 o
   3  -8   2      238.28      231.24     10.90 o
   4  -8   2        2.44        3.03      1.53 o
   5  -8   2        1.73       -0.08      1.92 o
  -7  -7   2       52.80       62.45      4.99 o
  -6  -7   2        0.00        2.19      1.95 o
  -5  -7   2       15.20       15.67      2.58 o
  -4  -7   2        6.30        9.29      1.52 o
  -3  -7   2       35.95       35.85      2.00 o
  -2  -7   2        6.41        8.73      1.21 o
  -1  -7   2       18.99       16.46      1.57 o
   0  -7   2       55.00       44.76      2.52 o
   1  -7   2        6.06        6.85      1.36 o
   2  -7   2       33.30       31.35      2.34 o
   3  -7   2        0.94        2.78      1.34 o
   4  -7   2        8.36       10.61      2.12 o
   5  -7   2        0.02        0.36      1.49 o
   6  -7   2        3.52        1.75      2.58 o
  -8  -6   2       15.91       11.82      3.03 o
  -7  -6   2       96.36       90.92      8.73 o
  -6  -6   2        2.07        2.65      2.37 o
  -5  -6   2        0.10        0.26      1.31 o
  -4  -6   2        0.38        0.79      1.01 o
  -3  -6   2        8.13        7.90      0.97 o
  -2  -6   2       92.91       86.18      2.47 o
  -1  -6   2       22.45       22.99      1.26 o
   0  -6   2        0.30        0.77      0.78 o
   1  -6   2      732.51      710.69     10.00 o
   2  -6   2        5.34        4.82      1.19 o
   3  -6   2       82.21       80.53      3.15 o
   4  -6   2      371.09      370.73      7.20 o
   5  -6   2        0.60        0.94      1.10 o
   6  -6   2        0.42        1.47      1.36 o
   7  -6   2       15.29       16.11      5.01 o
  -8  -5   2        0.03        2.07      2.12 o
  -7  -5   2        0.03        1.16      1.58 o
  -6  -5   2       15.19       14.82      1.76 o
  -5  -5   2      132.42      131.63      6.63 o
  -4  -5   2       79.43       80.16      2.20 o
  -3  -5   2        3.45        4.70      0.82 o
  -2  -5   2      170.00      159.98      2.71 o
  -1  -5   2      150.71      147.74      2.53 o
   0  -5   2      587.80      611.17      6.85 o
   1  -5   2      233.28      240.51      4.32 o
   2  -5   2       38.82       40.69      2.10 o
   3  -5   2      358.23      366.56      6.46 o
   4  -5   2       27.57       26.09      1.84 o
   5  -5   2      166.10      155.52      4.21 o
   6  -5   2        2.48        2.19      1.18 o
   7  -5   2        6.28        4.69      1.63 o
   8  -5   2       29.02       38.78      4.73 o
  -9  -4   2       11.93       11.49      3.10 o
  -8  -4   2       11.59        5.36      1.97 o
  -7  -4   2      122.06      118.73      4.30 o
  -6  -4   2       44.83       39.63      4.59 o
  -5  -4   2        0.16        1.03      0.64 o
  -4  -4   2        1.05        0.38      0.58 o
  -3  -4   2       18.22       21.49      1.26 o
  -2  -4   2      239.06      227.70      4.46 o
  -1  -4   2       17.98       17.32      1.40 o
   0  -4   2        3.00        6.17      0.79 o
   1  -4   2      248.53      255.55      3.49 o
   2  -4   2        2.78        0.99      0.92 o
   3  -4   2      235.77      218.57      3.74 o
   4  -4   2       74.36       66.31      2.71 o
   5  -4   2       43.09       42.84      2.30 o
   6  -4   2        0.03        0.24      0.96 o
   7  -4   2       16.14       15.36      2.24 o
   8  -4   2       81.34       91.40      6.14 o
  -9  -3   2        7.88        6.19      2.17 o
  -8  -3   2       18.90       16.13      2.29 o
  -7  -3   2       58.25       54.57      3.13 o
  -6  -3   2      180.03      187.78      2.90 o
  -5  -3   2       17.72       21.49      1.12 o
  -4  -3   2      104.84       92.17      1.88 o
  -3  -3   2       31.59       32.09      1.06 o
  -2  -3   2       36.82       35.59      1.12 o
  -1  -3   2       22.82       24.26      0.91 o
   0  -3   2        0.05       -0.09      0.63 o
   1  -3   2       92.64      108.54      2.67 o
   2  -3   2       20.94       18.75      1.54 o
   3  -3   2       14.52       13.76      1.01 o
   4  -3   2      115.04      122.84      2.68 o
   5  -3   2        1.36        0.18      0.76 o
   6  -3   2       10.07        7.84      1.33 o
   7  -3   2       48.66       41.04      2.60 o
   8  -3   2        1.26        1.26      1.33 o
   9  -3   2       20.49       16.11      3.31 o
  -9  -2   2       11.74        8.15      2.36 o
  -8  -2   2       11.33       10.62      2.29 o
  -7  -2   2      163.62      164.80      5.09 o
  -6  -2   2       62.31       60.67      1.86 o
  -5  -2   2        4.29        2.33      0.62 o
  -4  -2   2      103.43      124.53      2.25 o
  -3  -2   2      123.63      136.31      2.11 o
  -2  -2   2       18.74       29.41      1.07 o
  -1  -2   2       85.33       84.35      1.99 o
   0  -2   2      546.04      570.80      6.47 o
   1  -2   2       96.14      111.06      2.15 o
   2  -2   2       10.55       14.13      1.21 o
   3  -2   2      605.68      573.51      8.08 o
   4  -2   2      182.56      173.87      3.04 o
   5  -2   2      379.95      344.67      5.62 o
   6  -2   2       14.29       11.79      1.44 o
   7  -2   2      205.76      212.78      6.38 o
   8  -2   2        0.35        0.18      1.11 o
   9  -2   2        5.39        3.32      1.72 o
  -9  -1   2       87.03      100.49      7.59 o
  -8  -1   2       13.89       14.33      2.78 o
  -7  -1   2     1381.88     1307.03     13.76 o
  -6  -1   2       23.29       24.30      1.50 o
  -5  -1   2      285.27      273.12      3.68 o
  -4  -1   2       60.81       70.44      1.59 o
  -3  -1   2       78.89       80.92      1.92 o
  -2  -1   2      191.44      176.45      3.09 o
  -1  -1   2        3.95        6.50      0.45 o
   0  -1   2      192.85      193.07      4.56 o
   1  -1   2        6.21        1.63      0.41 o
   2  -1   2     1058.60      971.66      9.56 o
   3  -1   2        8.94       20.30      1.21 o
   4  -1   2       63.53       55.66      1.82 o
   5  -1   2       19.99       20.85      1.40 o
   6  -1   2       14.40       13.23      1.77 o
   7  -1   2      118.94      116.40      3.59 o
   8  -1   2        0.02        0.94      1.13 o
   9  -1   2       16.66       17.49      2.99 o
  -9   0   2       40.13       37.21      4.09 o
  -8   0   2        0.08       -0.01      1.01 o
  -7   0   2       26.28       24.89      1.85 o
  -6   0   2       84.47       66.19      1.86 o
  -5   0   2       36.93       40.39      1.42 o
  -4   0   2     1703.08     1832.26     15.88 o
  -3   0   2        8.80       11.54      0.74 o
  -2   0   2        3.84        7.19      0.79 o
  -1   0   2      192.75      191.81      3.60 o
   0   0   2      325.86      153.44      3.48 o
   1   0   2      208.33      232.94      3.01 o
   2   0   2      302.17      295.49      3.72 o
   3   0   2      901.52     1000.96     10.31 o
   4   0   2      245.73      251.08      3.62 o
   5   0   2      203.13      170.73      3.22 o
   6   0   2        0.19        0.58      0.71 o
   7   0   2        2.26        1.99      0.94 o
   8   0   2        0.21       -0.51      1.03 o
   9   0   2      170.14      174.58      8.22 o
  -9   1   2     1038.31     1207.12     50.89 o
  -8   1   2        0.03        0.58      1.19 o
  -7   1   2        1.01       -0.49      0.80 o
  -6   1   2        1.67        2.23      0.65 o
  -5   1   2        0.34        2.17      0.68 o
  -4   1   2        9.87       10.26      1.19 o
  -3   1   2     1042.50     1160.94     10.41 o
  -2   1   2       15.97       12.37      0.93 o
  -1   1   2      223.75      226.76      2.74 o
   0   1   2      139.01      171.26      2.87 o
   1   1   2      297.32      283.24      3.17 o
   2   1   2      217.85      191.25      2.80 o
   3   1   2     1043.78     1068.09     10.89 o
   4   1   2       61.07       70.50      1.81 o
   5   1   2      865.43      869.21      9.16 o
   6   1   2       14.02       12.87      1.28 o
   7   1   2        4.09        1.88      1.05 o
   8   1   2       20.28       22.70      1.99 o
   9   1   2        4.81        7.09      1.63 o
  -9   2   2      169.49      190.59      6.66 o
  -8   2   2        0.00       -0.10      1.15 o
  -7   2   2       41.09       40.61      4.20 o
  -6   2   2      143.58      120.11      3.08 o
  -5   2   2       22.58       19.43      1.34 o
  -4   2   2      350.57      372.90      4.44 o
  -3   2   2       35.77       39.79      1.56 o
  -2   2   2       47.11       40.22      1.15 o
  -1   2   2      679.16      651.94      7.23 o
   0   2   2    40387.77    37122.62    401.84 o
   1   2   2     2005.11     2017.52     30.20 o
   2   2   2        1.00        0.17      0.68 o
   3   2   2        8.48       10.89      0.86 o
   4   2   2      953.52     1015.42     21.62 o
   5   2   2      120.87      119.58      3.16 o
   6   2   2      124.35      108.75      2.88 o
   7   2   2       11.85        9.70      1.34 o
   8   2   2        5.39        5.40      1.21 o
   9   2   2       61.64       72.00      5.33 o
  -9   3   2      159.66      165.57      7.39 o
  -8   3   2       28.14       26.79      2.84 o
  -7   3   2      147.44      155.55      4.37 o
  -6   3   2       92.43       87.95      3.07 o
  -5   3   2      460.03      393.24     12.70 o
  -4   3   2       39.40       41.30      2.76 o
  -3   3   2      571.99      615.11      8.37 o
  -2   3   2      198.08      208.63      3.55 o
  -1   3   2      486.81      497.93      5.82 o
   0   3   2      147.18      161.93      2.30 o
   1   3   2        1.88       -0.46      0.46 o
   2   3   2      186.56      210.74      2.80 o
   3   3   2      346.44      372.62      3.95 o
   4   3   2        8.72        8.51      0.72 o
   5   3   2        0.23        0.70      0.56 o
   6   3   2       23.56       21.04      1.36 o
   7   3   2      218.17      214.31      4.46 o
   8   3   2        1.70        3.27      1.12 o
   9   3   2      129.62      141.71      6.19 o
  -8   4   2       19.42       18.78      2.81 o
  -7   4   2        0.59        1.36      1.26 o
  -6   4   2       24.96       18.04      1.82 o
  -5   4   2      319.67      302.90      5.63 o
  -4   4   2        3.69        6.14      0.93 o
  -3   4   2      268.66      275.91      4.22 o
  -2   4   2     1094.31     1179.55     12.24 o
  -1   4   2        2.22        3.41      0.64 o
   0   4   2      581.76      667.71      6.67 o
   1   4   2       12.34       16.42      1.64 o
   2   4   2     1175.11     1249.48     11.09 o
   3   4   2        1.24        1.66      0.64 o
   4   4   2      495.16      580.48      5.89 o
   5   4   2      101.26       88.14      3.92 o
   6   4   2       30.35       28.98      1.81 o
   7   4   2       34.58       31.73      2.08 o
   8   4   2        4.34        5.49      1.99 o
   9   4   2        0.65       -0.83      2.16 o
  -8   5   2       17.43       23.28      4.97 o
  -7   5   2        6.67       10.54      1.98 o
  -6   5   2        7.78        9.79      1.80 o
  -5   5   2      354.74      358.85      6.52 o
  -4   5   2        0.02        0.37      0.71 o
  -3   5   2      395.24      399.76      7.08 o
  -2   5   2       24.48       22.80      1.54 o
  -1   5   2        0.51        0.13      0.76 o
   0   5   2      385.08      380.99      4.79 o
   1   5   2        7.52        6.67      0.79 o
   2   5   2      115.63      130.54      2.60 o
   3   5   2        2.94        3.90      0.74 o
   4   5   2       81.75       77.06      2.07 o
   5   5   2      182.75      170.14      4.38 o
   6   5   2        1.04        0.27      1.08 o
   7   5   2      198.24      209.27     10.32 o
   8   5   2       17.42       17.86      2.82 o
  -7   6   2      118.02      124.03      8.56 o
  -6   6   2       67.69       78.36      4.87 o
  -5   6   2        0.29       -1.00      1.07 o
  -4   6   2       59.31       58.02      2.70 o
  -3   6   2        5.86        4.90      1.09 o
  -2   6   2      185.69      192.15      6.21 o
  -1   6   2      116.93      114.86      4.59 o
   0   6   2       10.61       17.13      5.10 o
   1   6   2      203.31      223.01      4.76 o
   2   6   2      228.21      255.38      4.30 o
   3   6   2        1.46        1.32      0.71 o
   4   6   2       37.63       38.55      1.70 o
   5   6   2        1.09        1.10      1.06 o
   6   6   2        7.85       10.86      2.06 o
   7   6   2       49.24       50.46      3.84 o
   8   6   2       63.70       54.62      4.93 o
  -6   7   2        0.38        1.42      1.94 o
  -5   7   2       36.07       33.60      2.88 o
  -4   7   2        8.55        9.37      1.70 o
  -3   7   2        7.66        5.98      1.64 o
  -2   7   2        0.43        0.66      1.00 o
  -1   7   2       13.26       11.41      1.62 o
   0   7   2        2.89        2.73      1.09 o
   1   7   2       20.09       24.10      1.54 o
   2   7   2      328.94      338.29      5.52 o
   3   7   2       14.96       14.69      1.34 o
   4   7   2       37.53       42.44      2.36 o
   5   7   2       53.81       60.14      4.58 o
   6   7   2       13.93       11.01      3.35 o
   7   7   2       24.66       31.67      4.64 o
  -5   8   2        2.30        0.33      1.77 o
  -4   8   2      155.65      164.25      6.86 o
  -3   8   2       47.76       40.13      2.95 o
  -2   8   2       14.47       10.09      2.74 o
  -1   8   2        6.19        5.80      1.47 o
   0   8   2       27.60       28.92      2.35 o
   1   8   2       18.32       18.04      3.24 o
   2   8   2      228.65      231.04      4.75 o
   3   8   2        0.63        1.75      1.08 o
   4   8   2        3.72        5.72      1.92 o
   5   8   2        0.55        1.43      3.36 o
   6   8   2       44.90       35.76      4.02 o
  -4   9   2        4.45        2.59      1.90 o
  -3   9   2        3.15        1.96      1.54 o
  -2   9   2       14.40       13.78      2.48 o
  -1   9   2        1.55        3.34      1.48 o
   0   9   2       12.11       14.50      2.05 o
   1   9   2       35.61       35.93      2.73 o
   2   9   2       12.66       13.99      2.27 o
   3   9   2        9.85        9.29      2.07 o
   4   9   2        2.31        1.26      1.49 o
   5   9   2       12.88       13.05      3.09 o
  -1  10   2        5.71        5.55      1.86 o
   0  10   2        0.06        2.15      1.75 o
   1  10   2       31.25       33.95      3.26 o
   2  10   2       61.68       65.65      6.15 o
   3  10   2       38.04       36.11      5.11 o
  -2 -10   3        2.08        4.30      2.47 o
  -1 -10   3       24.13       24.48      3.68 o
   0 -10   3        4.39        6.64      2.18 o
   1 -10   3        0.61        4.16      2.01 o
  -5  -9   3        2.63       -2.02      2.13 o
  -4  -9   3        0.07        2.32      2.45 o
  -3  -9   3       32.04       33.43      3.76 o
  -2  -9   3       16.39       17.88      3.17 o
  -1  -9   3       20.32       22.54      3.77 o
   0  -9   3       16.92       17.43      2.55 o
   1  -9   3        7.59        9.55      2.14 o
   2  -9   3      258.06      260.77      6.78 o
   3  -9   3       44.51       42.72      4.21 o
   4  -9   3        6.28        6.08      2.10 o
  -6  -8   3        7.16        8.47      3.94 o
  -5  -8   3       49.76       60.74      4.49 o
  -4  -8   3        5.71        5.76      1.48 o
  -3  -8   3       68.59       64.31      3.26 o
  -2  -8   3        0.21       -0.95      1.32 o
  -1  -8   3       11.65       12.54      2.33 o
   0  -8   3      108.42      108.90      3.94 o
   1  -8   3        1.21        1.87      1.25 o
   2  -8   3      184.28      189.01      5.34 o
   3  -8   3        0.18       -0.29      1.24 o
   4  -8   3        0.05        0.96      1.35 o
   5  -8   3       34.38       38.22      4.30 o
  -7  -7   3        2.29        6.96      2.48 o
  -6  -7   3       94.81       98.89      4.02 o
  -5  -7   3       22.61       21.55      2.03 o
  -4  -7   3        0.61        0.16      1.04 o
  -3  -7   3       24.13       25.12      1.88 o
  -2  -7   3       20.16       19.59      1.55 o
  -1  -7   3        6.59        6.04      1.24 o
   0  -7   3       21.94       20.45      1.79 o
   1  -7   3       29.91       34.46      2.37 o
   2  -7   3       30.47       25.57      2.17 o
   3  -7   3      141.84      150.24      4.58 o
   4  -7   3      218.08      220.00      5.75 o
   5  -7   3       57.35       56.78      6.02 o
   6  -7   3       17.34       16.31      3.28 o
  -8  -6   3       30.00       30.49      4.22 o
  -7  -6   3       30.11       32.85      3.72 o
  -6  -6   3        3.22        4.43      1.55 o
  -5  -6   3       20.29       20.48      1.85 o
  -4  -6   3       11.10       11.08      1.46 o
  -3  -6   3        6.54        5.68      1.02 o
  -2  -6   3       57.79       55.57      1.79 o
  -1  -6   3      134.97      137.82      3.01 o
   0  -6   3      194.83      199.68      4.15 o
   1  -6   3       49.81       57.13      2.38 o
   2  -6   3        1.33        0.60      0.92 o
   3  -6   3      132.13      130.90      3.97 o
   4  -6   3      457.76      470.03      8.94 o
   5  -6   3        0.63        1.75      1.27 o
   6  -6   3      202.22      224.10      6.05 o
   7  -6   3        2.79        2.16      3.57 o
  -8  -5   3        0.28        0.45      1.62 o
  -7  -5   3       73.06       75.32      4.86 o
  -6  -5   3       10.27        8.83      1.56 o
  -5  -5   3      101.95       94.78      3.49 o
  -4  -5   3        1.88        2.46      0.81 o
  -3  -5   3      135.91      120.23      2.57 o
  -2  -5   3      359.75      367.90      4.41 o
  -1  -5   3      176.85      163.43      2.65 o
   0  -5   3      391.42      376.20      5.28 o
   1  -5   3       72.95       76.69      3.39 o
   2  -5   3        3.24        2.40      0.93 o
   3  -5   3       98.33       94.97      3.12 o
   4  -5   3       20.75       17.99      1.48 o
   5  -5   3       43.22       41.25      2.98 o
   6  -5   3       84.70       90.07      3.60 o
   7  -5   3        1.56        2.92      1.49 o
   8  -5   3       25.72       30.86      4.47 o
  -9  -4   3        0.44        0.22      2.32 o
  -8  -4   3        0.19       -0.83      1.53 o
  -7  -4   3       20.05       19.30      2.81 o
  -6  -4   3        5.61        3.82      1.10 o
  -5  -4   3       16.60       12.70      1.34 o
  -4  -4   3        0.54        0.22      0.57 o
  -3  -4   3        0.98        2.17      0.61 o
  -2  -4   3       15.01       19.86      1.15 o
  -1  -4   3        0.59        0.33      0.42 o
   0  -4   3      294.22      292.10      4.41 o
   1  -4   3      514.12      499.71      5.49 o
   2  -4   3      376.35      379.04      5.00 o
   3  -4   3       82.58       77.12      2.21 o
   4  -4   3      858.38      837.26      9.61 o
   5  -4   3       67.21       64.84      2.70 o
   6  -4   3       51.38       53.57      2.75 o
   7  -4   3        6.35        6.01      1.49 o
   8  -4   3       15.05       12.80      2.19 o
  -9  -3   3        0.55        0.65      1.76 o
  -8  -3   3        1.63        1.92      1.46 o
  -7  -3   3       16.88       18.23      2.16 o
  -6  -3   3        6.79        6.07      1.07 o
  -5  -3   3      179.32      162.84      2.71 o
  -4  -3   3        4.98        3.74      0.59 o
  -3  -3   3     1371.61     1356.63     12.32 o
  -2  -3   3       15.56       15.95      0.81 o
  -1  -3   3      611.74      629.81      5.91 o
   0  -3   3     1282.18     1302.30     13.84 o
   1  -3   3     2065.93     2076.29     21.48 o
   2  -3   3      154.34      165.60      2.99 o
   3  -3   3       53.54       48.99      1.65 o
   4  -3   3      129.36      124.59      3.23 o
   5  -3   3        1.07        1.37      1.26 o
   6  -3   3       41.18       39.73      3.18 o
   7  -3   3        1.02        0.55      1.03 o
   8  -3   3        0.07        2.16      1.41 o
   9  -3   3       29.04       33.01      3.61 o
  -9  -2   3        3.97        2.11      1.88 o
  -8  -2   3        0.00       -0.10      1.18 o
  -7  -2   3       25.63       25.87      2.30 o
  -6  -2   3      236.99      229.61      3.64 o
  -5  -2   3       77.87       88.60      2.78 o
  -4  -2   3      184.70      199.93      2.81 o
  -3  -2   3     1167.88     1252.68      9.80 o
  -2  -2   3      143.24      142.34      2.40 o
  -1  -2   3      291.06      281.67      5.08 o
   0  -2   3      122.33      100.72      1.93 o
   1  -2   3        0.25        3.98      0.89 o
   2  -2   3        1.62        3.69      0.64 o
   3  -2   3       68.72       62.47      2.25 o
   4  -2   3      201.40      205.26      3.33 o
   5  -2   3      128.96      120.45      3.17 o
   6  -2   3        7.56        4.32      1.06 o
   7  -2   3       50.93       50.62      2.72 o
   8  -2   3       20.18       17.12      3.76 o
   9  -2   3        0.17        1.49      1.88 o
  -9  -1   3        1.90        2.22      1.77 o
  -8  -1   3       12.65        8.82      2.43 o
  -7  -1   3       11.29        8.96      1.32 o
  -6  -1   3        0.25        0.23      0.63 o
  -5  -1   3        0.01        1.09      0.58 o
  -4  -1   3        0.80        0.89      0.54 o
  -3  -1   3      115.69      138.72      2.58 o
  -2  -1   3        0.59        1.13      0.35 o
  -1  -1   3      548.03      558.81      6.73 o
   0  -1   3       13.40       14.21      1.05 o
   1  -1   3      768.89      844.93      9.14 o
   2  -1   3      177.95      167.63      2.43 o
   3  -1   3     1355.14     1355.98     13.42 o
   4  -1   3       78.81       86.02      2.95 o
   5  -1   3      155.81      164.75      3.59 o
   6  -1   3        6.76        7.62      1.07 o
   7  -1   3        3.86        3.80      1.15 o
   8  -1   3        9.59       10.08      1.67 o
   9  -1   3        0.12        1.75      1.52 o
  -9   0   3       30.05       28.12      3.59 o
  -8   0   3        0.08       -1.00      1.02 o
  -7   0   3      247.38      221.47      4.46 o
  -6   0   3      607.05      583.32      6.45 o
  -5   0   3      431.43      439.21      5.68 o
  -4   0   3       13.58       18.03      1.04 o
  -3   0   3      363.25      384.30      4.33 o
  -2   0   3       47.58       45.26      1.46 o
  -1   0   3    12891.77    13161.55    175.16 o
   0   0   3        7.80       12.01      0.80 o
   1   0   3     2482.44     2469.55     21.32 o
   2   0   3      536.07      557.32      6.03 o
   3   0   3        2.26        4.60      0.82 o
   4   0   3      680.21      638.32      7.84 o
   5   0   3       22.38       21.31      1.51 o
   6   0   3        0.08        1.39      0.75 o
   7   0   3        0.00       -0.06      0.86 o
   8   0   3      232.35      231.08      6.19 o
   9   0   3        3.05        2.49      1.56 o
  -9   1   3       35.06       34.87      4.65 o
  -8   1   3      149.21      167.92      7.45 o
  -7   1   3       57.83       51.61      2.36 o
  -6   1   3      740.64      634.23      6.88 o
  -5   1   3       24.01       23.10      1.37 o
  -4   1   3       55.36       67.43      1.82 o
  -3   1   3      320.31      320.61      3.93 o
  -2   1   3      133.84      135.91      2.00 o
  -1   1   3     5505.01     5605.02     47.41 o
   0   1   3        0.91        1.26      0.51 o
   1   1   3     2650.54     2698.52     19.65 o
   2   1   3       11.84        5.95      0.95 o
   3   1   3      216.38      278.56      6.40 o
   4   1   3       78.24       73.57      2.50 o
   5   1   3      124.18      112.55      3.23 o
   6   1   3      172.06      152.92      3.50 o
   7   1   3        1.38        1.57      0.89 o
   8   1   3       29.25       29.36      2.13 o
   9   1   3        5.18        3.49      1.46 o
  -9   2   3        7.52        6.11      2.47 o
  -8   2   3        0.26        0.84      1.29 o
  -7   2   3       12.10        9.88      1.47 o
  -6   2   3       50.14       46.63      2.45 o
  -5   2   3        5.75       10.74      1.12 o
  -4   2   3       52.21       64.09      1.69 o
  -3   2   3     2180.91     2392.67     20.73 o
  -2   2   3        0.81        0.37      0.31 o
  -1   2   3      339.87      340.18      3.99 o
   0   2   3      416.56      461.69      6.83 o
   1   2   3      468.70      448.81      6.54 o
   2   2   3       34.20       39.56      1.52 o
   3   2   3      428.56      439.19      5.56 o
   4   2   3        2.19        2.33      0.60 o
   5   2   3      135.37      141.07      3.20 o
   6   2   3        0.52        1.31      0.79 o
   7   2   3       14.37       15.08      2.26 o
   8   2   3        6.50        7.07      1.29 o
   9   2   3        0.14        0.61      1.25 o
  -9   3   3       85.24      105.75     11.70 o
  -8   3   3      225.24      259.97      6.82 o
  -7   3   3        0.30        1.47      1.18 o
  -6   3   3      106.76       79.60      2.97 o
  -5   3   3       64.13       60.60      2.43 o
  -4   3   3       10.98        9.33      1.20 o
  -3   3   3       90.84       84.81      1.86 o
  -2   3   3       48.05       58.45      1.41 o
  -1   3   3       30.29       37.22      1.18 o
   0   3   3      307.82      329.14      4.35 o
   1   3   3      311.56      346.17      3.82 o
   2   3   3        3.52        5.20      0.54 o
   3   3   3       42.17       42.82      1.27 o
   4   3   3      582.66      595.22      5.71 o
   5   3   3        9.82       11.79      1.01 o
   6   3   3       15.97       11.97      1.13 o
   7   3   3       44.83       45.80      2.00 o
   8   3   3       33.81       35.08      2.17 o
   9   3   3        0.07       -0.81      1.82 o
  -8   4   3      181.12      193.05      7.03 o
  -7   4   3       18.61       20.81      2.35 o
  -6   4   3       39.72       32.55      2.47 o
  -5   4   3       54.05       49.33      2.34 o
  -4   4   3        5.85        4.16      0.84 o
  -3   4   3      547.41      585.42      6.24 o
  -2   4   3        1.19        1.45      0.59 o
  -1   4   3     1340.61     1375.44     12.35 o
   0   4   3     1173.86     1196.63     13.06 o
   1   4   3    10709.42    11359.93     83.99 o
   2   4   3      315.95      317.98      3.98 o
   3   4   3      147.34      162.25      2.64 o
   4   4   3        2.51        2.84      0.67 o
   5   4   3        0.23        0.43      0.72 o
   6   4   3       15.12       15.05      1.43 o
   7   4   3       16.40       17.43      1.72 o
   8   4   3       30.85       31.09      5.02 o
   9   4   3        0.12        1.12      2.25 o
  -8   5   3       99.81      112.41      6.40 o
  -7   5   3       11.84       13.88      2.24 o
  -6   5   3        2.80        4.64      1.99 o
  -5   5   3        0.06        0.38      0.97 o
  -4   5   3      370.99      366.75      5.64 o
  -3   5   3      172.07      165.76      3.77 o
  -2   5   3      323.91      336.69      5.36 o
  -1   5   3        8.90        9.77      1.01 o
   0   5   3      304.71      300.72      4.14 o
   1   5   3      651.58      641.02      8.22 o
   2   5   3       22.57       22.52      1.21 o
   3   5   3        0.03        1.08      0.60 o
   4   5   3       66.55       72.62      2.44 o
   5   5   3        4.07        2.34      1.02 o
   6   5   3       18.23       12.69      1.58 o
   7   5   3       41.83       50.39      3.18 o
   8   5   3        6.36        6.20      2.12 o
  -7   6   3       45.07       43.40      4.33 o
  -6   6   3       11.80       16.42      2.26 o
  -5   6   3      173.45      170.24      5.11 o
  -4   6   3       10.08        8.94      1.39 o
  -3   6   3        0.31        0.81      0.82 o
  -2   6   3       99.54       98.58      4.24 o
  -1   6   3      272.46      279.39      5.52 o
   0   6   3        0.98        0.66      0.65 o
   1   6   3     2481.16     2558.21     21.61 o
   2   6   3       45.77       44.43      1.79 o
   3   6   3        9.00        9.01      1.01 o
   4   6   3        5.37        6.63      1.17 o
   5   6   3      236.86      240.37      5.58 o
   6   6   3        4.51        4.61      1.69 o
   7   6   3      179.63      197.38      6.76 o
   8   6   3       16.00       16.33      6.67 o
  -6   7   3        7.86       12.49      4.94 o
  -5   7   3        1.78        1.91      1.35 o
  -4   7   3       29.96       30.17      2.58 o
  -3   7   3        5.48        3.68      1.25 o
  -2   7   3      108.22      103.10      3.66 o
  -1   7   3       65.83       61.56      2.88 o
   0   7   3        6.23        6.53      1.30 o
   1   7   3      149.95      149.45      3.49 o
   2   7   3       15.94       14.34      1.29 o
   3   7   3       31.73       29.87      1.64 o
   4   7   3        6.06        7.38      1.29 o
   5   7   3        2.52        2.53      1.47 o
   6   7   3       37.27       37.44      3.22 o
   7   7   3        1.58        1.59      1.86 o
  -5   8   3        0.47       -2.09      2.49 o
  -4   8   3       31.56       29.24      2.71 o
  -3   8   3       72.22       72.38      3.62 o
  -2   8   3        4.45        3.35      1.33 o
  -1   8   3      112.55       98.54      3.83 o
   0   8   3       35.72       33.73      2.49 o
   1   8   3       45.03       46.16      2.31 o
   2   8   3      155.32      164.25      5.46 o
   3   8   3       64.52       59.46      3.31 o
   4   8   3        5.31        5.71      1.73 o
   5   8   3       26.08       21.31      3.08 o
   6   8   3        5.50        4.71      2.38 o
  -4   9   3        0.02        1.56      1.84 o
  -3   9   3       18.42       18.25      2.39 o
  -2   9   3        8.94        3.11      1.51 o
  -1   9   3        0.84       -0.08      1.27 o
   0   9   3       26.87       28.06      3.16 o
   1   9   3       16.19       19.66      2.18 o
   2   9   3       34.60       31.86      2.29 o
   3   9   3       87.03       84.38      7.30 o
   4   9   3       10.87       10.88      2.00 o
   5   9   3        8.02        6.14      2.44 o
  -1  10   3        2.65        3.13      1.87 o
   0  10   3       27.05       27.09      2.75 o
   1  10   3       55.32       69.65      4.09 o
   2  10   3       34.58       27.78      4.53 o
   3  10   3       82.20       78.85      6.68 o
  -2 -10   4        0.41        0.03      2.23 o
  -1 -10   4        5.74        6.20      2.66 o
   0 -10   4        6.40        8.60      2.34 o
   1 -10   4       48.15       48.07      8.60 o
  -4  -9   4       39.28       38.01      4.07 o
  -3  -9   4       11.32       16.79      8.97 o
  -2  -9   4       31.72       40.55     11.31 o
  -1  -9   4       96.11       96.73      7.82 o
   0  -9   4       55.97       46.23      3.57 o
   1  -9   4        0.01        0.41      1.58 o
   2  -9   4        4.01        3.86      1.92 o
   3  -9   4      151.15      151.07      5.29 o
  -6  -8   4      145.85      145.03     12.45 o
  -5  -8   4       38.67       42.29      2.70 o
  -4  -8   4        6.51        4.86      1.51 o
  -3  -8   4       56.97       61.90      4.51 o
  -2  -8   4        5.63        7.36      1.80 o
  -1  -8   4       23.86       22.44      2.57 o
   0  -8   4       65.35       65.69      5.59 o
   1  -8   4        0.14        2.14      1.25 o
   2  -8   4       17.88       16.68      2.95 o
   3  -8   4       64.54       74.55      3.74 o
   4  -8   4        0.28        1.34      1.38 o
   5  -8   4       39.00       33.47      4.05 o
  -7  -7   4        5.44        8.97      2.65 o
  -6  -7   4      647.18      691.55     19.76 o
  -5  -7   4        1.61        2.58      1.46 o
  -4  -7   4      193.34      197.76      7.32 o
  -3  -7   4        9.95       11.73      1.50 o
  -2  -7   4       34.48       31.50      4.49 o
  -1  -7   4        0.82        1.21      1.39 o
   0  -7   4       88.50       77.39      2.85 o
   1  -7   4       35.07       27.94      2.07 o
   2  -7   4        5.61        4.91      1.32 o
   3  -7   4      732.40      715.28     11.17 o
   4  -7   4      236.37      245.87      8.38 o
   5  -7   4       97.74      100.94      4.96 o
   6  -7   4        5.99        4.77      2.41 o
  -8  -6   4       18.46       23.32      5.29 o
  -7  -6   4       38.79       46.00      4.32 o
  -6  -6   4       29.00       27.85      2.44 o
  -5  -6   4        3.97        4.46      1.27 o
  -4  -6   4        7.40        7.20      1.33 o
  -3  -6   4       43.14       47.68      4.10 o
  -2  -6   4      328.86      323.45      5.83 o
  -1  -6   4        1.16        1.74      0.95 o
   0  -6   4      506.50      516.73      7.28 o
   1  -6   4       20.81       14.04      1.43 o
   2  -6   4       22.01       22.06      1.89 o
   3  -6   4      517.83      520.30      8.57 o
   4  -6   4        4.79        5.43      1.48 o
   5  -6   4        8.38        7.95      1.67 o
   6  -6   4        4.64        5.83      1.71 o
   7  -6   4       31.84       37.51      4.34 o
  -8  -5   4       44.44       48.21      3.97 o
  -7  -5   4       39.05       41.18      2.75 o
  -6  -5   4        0.00        1.30      1.19 o
  -5  -5   4       22.07       24.52      1.86 o
  -4  -5   4       16.37       18.34      1.59 o
  -3  -5   4       10.20        7.83      0.97 o
  -2  -5   4       41.84       32.40      2.61 o
  -1  -5   4       10.15        8.02      0.93 o
   0  -5   4        0.02        0.36      0.57 o
   1  -5   4      211.90      222.37      4.13 o
   2  -5   4        2.86        3.15      0.90 o
   3  -5   4      182.33      178.04      4.29 o
   4  -5   4       45.73       42.76      2.27 o
   5  -5   4       24.03       26.60      2.39 o
   6  -5   4       24.24       27.46      2.28 o
   7  -5   4       84.11       99.60      4.45 o
   8  -5   4        5.65        8.42      2.71 o
  -9  -4   4       25.67       34.21      4.27 o
  -8  -4   4        6.89        6.91      2.21 o
  -7  -4   4       10.92       11.73      1.90 o
  -6  -4   4      106.35       95.31      3.56 o
  -5  -4   4       10.04        9.79      1.44 o
  -4  -4   4        0.12        0.55      0.59 o
  -3  -4   4        9.99        9.67      0.87 o
  -2  -4   4      243.03      223.92      3.16 o
  -1  -4   4       99.70       96.80      2.06 o
   0  -4   4      315.58      306.28      3.95 o
   1  -4   4     1580.37     1586.14     16.50 o
   2  -4   4       17.91       20.18      1.25 o
   3  -4   4      186.18      175.24      4.52 o
   4  -4   4      567.31      565.74      8.21 o
   5  -4   4      774.02      737.18      9.99 o
   6  -4   4        1.23        1.22      1.05 o
   7  -4   4       45.96       47.65      2.94 o
   8  -4   4       16.58       13.65      2.35 o
  -9  -3   4        0.05        1.65      1.85 o
  -8  -3   4        2.05        1.78      1.50 o
  -7  -3   4       10.39        9.25      1.54 o
  -6  -3   4        4.02        4.45      1.11 o
  -5  -3   4        6.78        5.96      1.09 o
  -4  -3   4        0.02        0.58      0.45 o
  -3  -3   4       77.20       79.86      1.75 o
  -2  -3   4      121.72      130.14      2.56 o
  -1  -3   4      182.18      200.50      4.37 o
   0  -3   4      728.55      742.36      7.83 o
   1  -3   4       83.92       70.42      2.15 o
   2  -3   4      426.72      437.38      5.91 o
   3  -3   4       64.41       58.34      2.82 o
   4  -3   4       53.30       45.87      2.63 o
   5  -3   4      224.73      226.72      5.65 o
   6  -3   4        2.66        2.59      1.18 o
   7  -3   4        3.05       -0.32      1.21 o
   8  -3   4        1.96        1.98      1.44 o
   9  -3   4        5.44        1.16      3.17 o
  -9  -2   4       43.14       52.20      4.82 o
  -8  -2   4        9.73        9.94      1.90 o
  -7  -2   4       80.07       78.55      2.70 o
  -6  -2   4       80.54       76.21      2.32 o
  -5  -2   4       77.55       81.36      2.00 o
  -4  -2   4      131.19      137.10      2.05 o
  -3  -2   4        0.41        0.12      0.45 o
  -2  -2   4       30.53       37.24      1.28 o
  -1  -2   4        0.66        2.00      0.50 o
   0  -2   4        0.67        2.81      2.37 o
   1  -2   4     1419.65     1382.26     17.28 o
   2  -2   4      231.18      199.74      3.43 o
   3  -2   4        2.50        6.03      0.71 o
   4  -2   4       16.01       14.43      1.45 o
   5  -2   4     1051.95      920.96     12.97 o
   6  -2   4        4.01        3.65      1.34 o
   7  -2   4      159.39      157.86      5.27 o
   8  -2   4       19.68       21.59      2.72 o
   9  -2   4       11.83       13.54      2.76 o
  -9  -1   4        2.96        1.77      1.86 o
  -8  -1   4        0.76        2.01      1.42 o
  -7  -1   4        4.80        5.58      0.96 o
  -6  -1   4      417.44      404.60      5.10 o
  -5  -1   4      103.60       99.41      3.79 o
  -4  -1   4      199.39      211.78      3.29 o
  -3  -1   4      144.99      144.51      2.61 o
  -2  -1   4     4616.80     4732.82     50.31 o
  -1  -1   4      134.24      116.47      4.67 o
   0  -1   4     1219.38     1279.14     21.70 o
   1  -1   4      243.96      236.51      3.47 o
   2  -1   4      348.86      397.19      4.41 o
   3  -1   4       98.94      120.52      2.51 o
   4  -1   4       14.69       15.06      1.20 o
   5  -1   4        1.49        1.44      0.79 o
   6  -1   4        4.63        2.83      0.98 o
   7  -1   4       63.12       61.16      3.44 o
   8  -1   4        0.20        1.64      1.40 o
   9  -1   4       12.61       14.77      2.29 o
  -9   0   4       10.63        5.16      2.62 o
  -8   0   4        5.29        4.85      1.39 o
  -7   0   4        0.25        0.67      0.73 o
  -6   0   4       58.56       52.09      2.20 o
  -5   0   4        0.87        1.17      0.59 o
  -4   0   4       12.39       19.99      1.08 o
  -3   0   4      117.27      118.57      2.17 o
  -2   0   4     2789.77     3028.41     33.01 o
  -1   0   4       38.44       33.55      1.38 o
   0   0   4      677.20      656.46      6.76 o
   1   0   4      148.04      176.94      2.66 o
   2   0   4      534.75      551.83      5.52 o
   3   0   4      790.30      762.53      8.83 o
   4   0   4       47.56       36.24      1.67 o
   5   0   4      313.25      314.81      5.39 o
   6   0   4       10.68       10.42      1.68 o
   7   0   4      167.95      157.88      4.39 o
   8   0   4        0.29        0.96      1.31 o
   9   0   4       18.29       26.03      2.74 o
  -9   1   4       42.90       51.45      5.57 o
  -8   1   4       12.34        9.11      2.06 o
  -7   1   4      424.44      365.00      5.97 o
  -6   1   4       15.20       15.31      1.36 o
  -5   1   4      274.08      263.59      4.79 o
  -4   1   4       25.91       32.05      1.20 o
  -3   1   4      410.09      419.73      4.73 o
  -2   1   4     1057.81     1153.32      9.86 o
  -1   1   4       84.59       73.88      1.42 o
   0   1   4     2759.09     2908.07     38.76 o
   1   1   4     1130.94     1123.83      9.41 o
   2   1   4     1253.15     1226.92     11.73 o
   3   1   4       80.17       67.71      2.09 o
   4   1   4      988.31      985.83     10.93 o
   5   1   4      500.59      485.98      8.57 o
   6   1   4        1.75        1.28      0.87 o
   7   1   4        9.67       12.44      1.90 o
   8   1   4       13.70       10.81      1.65 o
   9   1   4        4.42        4.34      1.57 o
  -9   2   4       12.96       14.22      5.57 o
  -8   2   4       18.51       23.77      2.45 o
  -7   2   4        4.71        4.28      1.40 o
  -6   2   4      296.67      281.26      5.18 o
  -5   2   4      152.49      140.55      3.05 o
  -4   2   4        5.39        4.95      0.68 o
  -3   2   4      195.28      203.62      3.29 o
  -2   2   4       74.42       68.16      1.38 o
  -1   2   4       52.19       43.35      1.18 o
   0   2   4     2129.02     2253.92     22.72 o
   1   2   4       33.94       40.95      1.67 o
   2   2   4      195.93      220.88      2.94 o
   3   2   4       25.66       39.28      1.48 o
   4   2   4      347.34      348.71      4.26 o
   5   2   4      216.31      203.22      3.63 o
   6   2   4        0.93        1.94      0.80 o
   7   2   4       33.70       24.44      2.32 o
   8   2   4        0.12        1.64      1.02 o
   9   2   4        0.70       -1.19      1.19 o
  -8   3   4       51.74       63.37      4.00 o
  -7   3   4        0.14        0.53      1.14 o
  -6   3   4       12.49       15.03      1.59 o
  -5   3   4       45.35       34.20      1.72 o
  -4   3   4       11.80       14.08      1.19 o
  -3   3   4      242.75      263.68      3.85 o
  -2   3   4       48.61       65.05      1.49 o
  -1   3   4       34.36       30.89      0.98 o
   0   3   4      956.83     1033.67     10.55 o
   1   3   4        1.68        1.51      0.47 o
   2   3   4      162.50      172.53      2.85 o
   3   3   4        9.74       16.79      0.87 o
   4   3   4      178.48      194.02      2.99 o
   5   3   4      275.42      273.73      3.84 o
   6   3   4       33.31       29.61      1.53 o
   7   3   4       69.29       69.81      2.53 o
   8   3   4        2.58        2.32      1.11 o
   9   3   4       27.25       24.07      2.61 o
  -8   4   4       17.08       15.75      2.54 o
  -7   4   4       76.24       78.36      5.27 o
  -6   4   4       90.56       88.62      4.75 o
  -5   4   4        2.67        1.68      0.97 o
  -4   4   4        2.48        2.93      0.77 o
  -3   4   4       28.82       23.09      1.54 o
  -2   4   4       12.32       15.37      1.04 o
  -1   4   4       17.98       15.58      0.96 o
   0   4   4     2313.99     2368.27     23.04 o
   1   4   4     1574.33     1644.21     13.90 o
   2   4   4       51.32       41.47      1.30 o
   3   4   4        0.24       -0.42      0.49 o
   4   4   4      459.28      436.71      5.12 o
   5   4   4        3.12        4.62      0.91 o
   6   4   4       29.82       27.69      1.88 o
   7   4   4        1.86        2.59      1.00 o
   8   4   4        0.46       -0.09      1.05 o
   9   4   4        0.24        0.75      2.38 o
  -8   5   4       19.30       16.04      4.92 o
  -7   5   4      142.17      163.57      5.44 o
  -6   5   4       46.38       43.91      2.95 o
  -5   5   4       23.72       17.63      1.96 o
  -4   5   4       58.61       54.58      3.88 o
  -3   5   4      199.21      202.80      4.20 o
  -2   5   4      233.79      240.91      4.40 o
  -1   5   4      161.89      177.64      3.45 o
   0   5   4        0.00        0.60      0.56 o
   1   5   4       91.27       94.78      3.11 o
   2   5   4       94.30       97.20      2.28 o
   3   5   4       32.11       29.15      1.64 o
   4   5   4      100.59       89.64      2.71 o
   5   5   4        0.38       -0.20      0.94 o
   6   5   4        4.12        2.49      1.10 o
   7   5   4       55.28       54.21      3.37 o
   8   5   4       12.04       10.29      2.52 o
  -7   6   4       20.82       28.86      3.71 o
  -6   6   4        0.10       -0.41      1.28 o
  -5   6   4      294.36      276.98      6.61 o
  -4   6   4       23.51       23.84      2.02 o
  -3   6   4        9.19        8.44      1.29 o
  -2   6   4      123.84      138.09      4.61 o
  -1   6   4        0.98        0.42      0.81 o
   0   6   4      126.21      125.99      2.75 o
   1   6   4      107.26      120.28      4.11 o
   2   6   4     2564.13     2614.85     22.01 o
   3   6   4        2.45        2.22      0.70 o
   4   6   4       86.57       92.96      2.94 o
   5   6   4      135.05      135.12      4.20 o
   6   6   4        2.83        1.73      1.36 o
   7   6   4        0.82        1.25      1.48 o
   8   6   4        6.81        9.79      3.70 o
  -6   7   4        0.51        0.20      1.85 o
  -5   7   4       51.39       43.28      3.77 o
  -4   7   4       20.79       24.72      2.34 o
  -3   7   4        2.40        1.79      1.15 o
  -2   7   4       31.03       35.36      2.55 o
  -1   7   4       18.02       18.05      1.83 o
   0   7   4        3.00        1.80      1.02 o
   1   7   4       68.57       64.45      2.24 o
   2   7   4        4.57        5.21      0.95 o
   3   7   4       26.40       23.85      1.86 o
   4   7   4       22.18       21.04      1.86 o
   5   7   4       11.01        9.06      2.09 o
   6   7   4        1.28        2.49      1.68 o
   7   7   4      160.53      184.28      9.53 o
  -5   8   4        9.16        8.56      3.53 o
  -4   8   4       13.98       11.91      1.99 o
  -3   8   4        1.07        0.52      1.26 o
  -2   8   4       13.24       12.73      1.85 o
  -1   8   4       52.19       53.65      3.02 o
   0   8   4      158.46      150.32      4.64 o
   1   8   4       17.38       19.05      1.65 o
   2   8   4      547.23      547.09     11.62 o
   3   8   4        3.37        4.01      1.26 o
   4   8   4       31.46       28.67      2.74 o
   5   8   4        0.31        1.68      1.67 o
   6   8   4       23.56       24.90      6.88 o
  -4   9   4        0.02        1.98      1.72 o
  -3   9   4        8.47        7.49      1.90 o
  -2   9   4        2.00        3.99      1.64 o
  -1   9   4        0.54        2.42      1.46 o
   0   9   4        0.60        1.45      1.34 o
   1   9   4        1.52        1.89      1.36 o
   2   9   4        3.05        3.00      2.30 o
   3   9   4       25.65       16.75      2.50 o
   4   9   4        7.19        4.50      2.27 o
   5   9   4        5.58        2.43      2.12 o
  -1  10   4        1.91        3.48      1.90 o
   0  10   4       16.85       15.63      2.69 o
   1  10   4        8.58        6.36      2.42 o
   2  10   4       72.20       76.93      6.66 o
   3  10   4       19.18       20.26      2.87 o
  -1 -10   5       10.57       16.10      3.33 o
   0 -10   5        1.68       -1.04      2.05 o
  -4  -9   5       14.83        8.63      6.47 o
  -3  -9   5        9.24        4.05      2.47 o
  -2  -9   5       22.80       19.08      3.24 o
  -1  -9   5        6.50        3.29      2.58 o
   0  -9   5       13.39       14.60      3.94 o
   1  -9   5       22.68       29.39      5.31 o
   2  -9   5       43.25       33.53      4.92 o
   3  -9   5       52.87       44.95      3.80 o
  -6  -8   5       12.38       13.08      2.18 o
  -5  -8   5       15.07       16.64      3.24 o
  -4  -8   5        7.96        7.55      1.62 o
  -3  -8   5       48.81       44.13      6.06 o
  -2  -8   5        1.65       -1.27      1.55 o
  -1  -8   5       31.70       34.62      3.01 o
   0  -8   5        5.29        7.17      1.65 o
   1  -8   5        0.53       -0.01      1.34 o
   2  -8   5        0.27       -1.14      1.14 o
   3  -8   5       17.79       17.25      2.25 o
   4  -8   5       90.40      104.68      5.59 o
   5  -8   5       51.54       53.17      4.77 o
  -7  -7   5      181.04      182.47      7.44 o
  -6  -7   5       10.35       10.96      3.68 o
  -5  -7   5       83.11       93.74      4.14 o
  -4  -7   5       21.77       21.68      1.93 o
  -3  -7   5      136.82      142.35      4.26 o
  -2  -7   5        4.03        4.34      1.89 o
  -1  -7   5       17.55       14.08      1.95 o
   0  -7   5      149.53      169.65      4.82 o
   1  -7   5      106.56       99.23      3.51 o
   2  -7   5       99.82      103.60      3.73 o
   3  -7   5       58.22       58.34      3.11 o
   4  -7   5       62.83       62.07      3.35 o
   5  -7   5       55.02       51.31      4.78 o
   6  -7   5       29.69       29.02      3.91 o
  -8  -6   5       16.73       19.50      3.35 o
  -7  -6   5        2.45       -0.44      1.43 o
  -6  -6   5       10.97       12.27      1.95 o
  -5  -6   5      364.46      406.59     12.20 o
  -4  -6   5       25.65       24.80      1.88 o
  -3  -6   5        8.17       11.21      1.36 o
  -2  -6   5       53.31       57.40      2.23 o
  -1  -6   5        0.00        0.40      0.78 o
   0  -6   5      316.84      298.19      5.16 o
   1  -6   5       92.37       83.92      2.73 o
   2  -6   5      103.78       93.74      3.00 o
   3  -6   5       68.95       68.40      3.05 o
   4  -6   5       38.91       30.49      2.35 o
   5  -6   5        0.35        2.32      1.27 o
   6  -6   5        0.14       -0.07      1.37 o
   7  -6   5       10.51       10.24      2.58 o
  -8  -5   5        2.11        3.58      1.92 o
  -7  -5   5       48.34       56.81      4.16 o
  -6  -5   5       47.67       45.66      2.84 o
  -5  -5   5      866.36      886.50     11.72 o
  -4  -5   5        4.37        5.22      1.10 o
  -3  -5   5      656.18      679.94      8.06 o
  -2  -5   5       80.78       80.08      2.09 o
  -1  -5   5       63.58       57.00      1.91 o
   0  -5   5       94.32       85.45      2.43 o
   1  -5   5      555.67      556.48      7.30 o
   2  -5   5       19.56       17.57      1.47 o
   3  -5   5        0.86        1.16      0.81 o
   4  -5   5     2366.52     2357.55     23.20 o
   5  -5   5      129.51      139.67      5.42 o
   6  -5   5       20.57       17.94      2.61 o
   7  -5   5       46.52       52.41      4.46 o
   8  -5   5        7.70        7.03      2.29 o
  -8  -4   5       13.86       18.75      2.48 o
  -7  -4   5        1.08        0.33      1.04 o
  -6  -4   5       58.36       54.80      4.91 o
  -5  -4   5       51.82       50.59      2.32 o
  -4  -4   5        2.25        2.40      0.89 o
  -3  -4   5        5.93        8.78      1.17 o
  -2  -4   5       54.03       63.73      1.60 o
  -1  -4   5        1.29        0.58      0.49 o
   0  -4   5      145.07      141.66      2.48 o
   1  -4   5     1008.55     1041.69     10.92 o
   2  -4   5      217.68      183.96      3.31 o
   3  -4   5      107.22      102.16      2.93 o
   4  -4   5      443.70      428.29      6.91 o
   5  -4   5       10.37       10.49      1.72 o
   6  -4   5       67.90       73.23      3.89 o
   7  -4   5        6.32        8.43      2.00 o
   8  -4   5       73.51      104.48     19.14 o
  -9  -3   5        8.19        8.49      2.38 o
  -8  -3   5       29.17       31.71      2.88 o
  -7  -3   5       13.13        9.46      1.34 o
  -6  -3   5       19.70       19.40      1.87 o
  -5  -3   5      294.80      285.45      7.50 o
  -4  -3   5        7.33        7.69      0.71 o
  -3  -3   5       44.69       56.79      1.45 o
  -2  -3   5        3.19        5.48      0.55 o
  -1  -3   5      226.44      207.18      2.54 o
   0  -3   5     1226.26     1242.60     12.05 o
   1  -3   5     1690.56     1807.07     19.10 o
   2  -3   5      291.99      317.08      4.86 o
   3  -3   5       27.65       28.03      1.50 o
   4  -3   5      106.33      104.65      3.51 o
   5  -3   5       41.66       37.43      2.55 o
   6  -3   5      207.96      210.71      7.09 o
   7  -3   5       15.39       21.01      2.88 o
   8  -3   5      172.72      220.97      7.94 o
   9  -3   5       62.63       66.29      8.86 o
  -9  -2   5        0.29        1.12      1.76 o
  -8  -2   5       18.35       19.28      2.37 o
  -7  -2   5        0.00        0.47      0.85 o
  -6  -2   5        4.87        4.79      1.05 o
  -5  -2   5       12.19       13.24      0.99 o
  -4  -2   5        9.14       12.33      1.14 o
  -3  -2   5      161.28      176.40      2.53 o
  -2  -2   5        6.11        5.93      0.55 o
  -1  -2   5       61.31       66.88      1.54 o
   0  -2   5       89.09       74.86      1.53 o
   1  -2   5       94.53       90.71      2.43 o
   2  -2   5     1613.64     1610.99     15.81 o
   3  -2   5       72.77       73.07      2.41 o
   4  -2   5        6.48        3.21      0.76 o
   5  -2   5      460.79      471.54      8.38 o
   6  -2   5      134.99      112.07      4.10 o
   7  -2   5        9.98        4.47      1.46 o
   8  -2   5       22.12       27.86      2.99 o
   9  -2   5        1.88       -1.17      2.11 o
  -9  -1   5        0.26        1.46      1.84 o
  -8  -1   5        0.13        2.06      1.38 o
  -7  -1   5        1.34        1.68      0.97 o
  -6  -1   5      145.98      151.45      3.18 o
  -5  -1   5      114.13      109.02      2.51 o
  -4  -1   5       32.64       34.75      1.22 o
  -3  -1   5      301.82      320.19      3.63 o
  -2  -1   5       13.92       13.05      1.37 o
  -1  -1   5      700.21      594.67     14.66 o
   0  -1   5      169.62      179.13      4.17 o
   1  -1   5     7883.71     7932.41     66.59 o
   2  -1   5      112.08      108.02      1.94 o
   3  -1   5      223.08      253.50      3.63 o
   4  -1   5      178.04      184.40      3.64 o
   5  -1   5       76.63       75.89      2.87 o
   6  -1   5       84.45       73.31      3.33 o
   7  -1   5        1.85        2.83      1.29 o
   8  -1   5        3.46        3.54      1.60 o
   9  -1   5        2.00        1.73      2.01 o
  -9   0   5        0.73        0.31      2.22 o
  -8   0   5       11.87       10.28      1.89 o
  -7   0   5        6.25        4.42      0.98 o
  -6   0   5      811.40      803.41      9.14 o
  -5   0   5       23.78       26.93      1.83 o
  -4   0   5        9.00        8.49      0.72 o
  -3   0   5       73.68       89.30      1.84 o
  -2   0   5        7.82       10.54      1.08 o
  -1   0   5     1736.36     1802.93     25.15 o
   0   0   5      236.60      208.28      2.73 o
   1   0   5      336.76      403.87      5.62 o
   2   0   5      158.25      205.25      2.78 o
   3   0   5      222.86      217.12      3.57 o
   4   0   5       69.48       61.63      2.06 o
   5   0   5       23.22       24.62      1.69 o
   6   0   5      637.29      601.05      8.76 o
   7   0   5        0.51       -0.40      0.93 o
   8   0   5       47.23       44.93      3.35 o
   9   0   5        7.10        6.43      2.27 o
  -9   1   5       40.95       39.97      4.90 o
  -8   1   5        0.16        0.64      1.34 o
  -7   1   5        1.11        1.95      0.80 o
  -6   1   5       33.36       37.34      2.50 o
  -5   1   5        7.88        7.06      0.93 o
  -4   1   5       50.12       56.34      1.52 o
  -3   1   5       61.51       50.89      1.28 o
  -2   1   5      104.43      115.40      1.93 o
  -1   1   5     4834.91     4995.14     53.88 o
   0   1   5      585.93      641.42      6.95 o
   1   1   5     1755.81     1798.91     15.85 o
   2   1   5      433.35      422.25      5.03 o
   3   1   5        6.95       12.10      1.63 o
   4   1   5      247.20      229.48      4.57 o
   5   1   5       15.01       15.89      1.47 o
   6   1   5      263.47      249.19      5.15 o
   7   1   5        8.54        6.68      1.35 o
   8   1   5        2.72        4.14      1.46 o
   9   1   5        7.64        4.43      2.50 o
  -9   2   5        1.27        3.04      2.11 o
  -8   2   5        0.00        1.43      1.54 o
  -7   2   5        1.26        0.16      0.81 o
  -6   2   5      199.51      174.62      3.75 o
  -5   2   5       35.24       38.26      2.15 o
  -4   2   5       70.01       78.80      2.04 o
  -3   2   5      754.72      727.62      6.79 o
  -2   2   5       30.12       31.41      1.35 o
  -1   2   5        0.18        1.56      0.38 o
   0   2   5      496.04      528.31      6.36 o
   1   2   5      172.78      179.50      5.14 o
   2   2   5      582.55      608.36      6.14 o
   3   2   5        2.26        1.46      0.47 o
   4   2   5      961.55      918.43      9.53 o
   5   2   5       54.63       55.52      2.56 o
   6   2   5       66.40       64.98      3.11 o
   7   2   5       16.18       10.99      1.63 o
   8   2   5      292.78      294.13      6.03 o
   9   2   5        0.02       -0.57      1.21 o
  -9   3   5       67.27       70.44      6.51 o
  -8   3   5      139.29      136.98      5.39 o
  -7   3   5       74.16       70.72      3.42 o
  -6   3   5      682.64      634.17     10.13 o
  -5   3   5      127.49      123.85      2.96 o
  -4   3   5        4.98        5.99      0.77 o
  -3   3   5      184.44      194.21      2.94 o
  -2   3   5        2.01        0.96      0.47 o
  -1   3   5       67.43       73.17      1.66 o
   0   3   5      480.79      481.30      4.93 o
   1   3   5       12.07        8.09      1.42 o
   2   3   5      587.82      623.26      9.00 o
   3   3   5      112.06      133.00      2.50 o
   4   3   5       89.60       85.34      1.72 o
   5   3   5       26.97       33.64      2.31 o
   6   3   5       56.66       57.37      2.06 o
   7   3   5       18.47       14.96      1.49 o
   8   3   5        0.56        0.68      1.04 o
   9   3   5        2.66        2.18      1.31 o
  -8   4   5       11.98        8.47      2.42 o
  -7   4   5        0.47        0.31      1.18 o
  -6   4   5        0.02        0.28      1.03 o
  -5   4   5       32.13       28.91      2.16 o
  -4   4   5        2.59        2.46      1.01 o
  -3   4   5      167.49      187.74      3.06 o
  -2   4   5      336.14      361.40      4.74 o
  -1   4   5       18.63       23.79      1.15 o
   0   4   5      470.93      477.09      5.65 o
   1   4   5        2.21        2.36      0.52 o
   2   4   5       86.58       83.32      2.22 o
   3   4   5        2.82        3.55      0.76 o
   4   4   5       52.36       49.79      1.82 o
   5   4   5      114.57      125.25      3.05 o
   6   4   5       57.36       54.95      2.20 o
   7   4   5       12.14        7.15      1.73 o
   8   4   5        0.09       -0.37      1.02 o
   9   4   5        2.69        1.79      2.53 o
  -8   5   5      287.12      325.94     16.23 o
  -7   5   5       13.16       10.54      2.11 o
  -6   5   5       75.69       66.14      3.46 o
  -5   5   5       44.23       45.38      2.91 o
  -4   5   5      104.31      109.74      4.02 o
  -3   5   5       10.75        7.17      1.14 o
  -2   5   5       39.53       40.54      1.83 o
  -1   5   5       15.76       14.97      1.21 o
   0   5   5       31.76       36.94      1.45 o
   1   5   5      282.63      301.64      4.30 o
   2   5   5        8.05        6.78      0.76 o
   3   5   5       38.28       32.59      1.73 o
   4   5   5       96.72       90.47      2.73 o
   5   5   5      108.61      100.13      3.46 o
   6   5   5       16.78       12.76      1.65 o
   7   5   5       29.21       26.69      2.07 o
   8   5   5        0.36       -0.79      1.48 o
  -7   6   5        7.70        9.44      2.62 o
  -6   6   5        9.08       10.84      2.36 o
  -5   6   5        4.34        3.93      1.43 o
  -4   6   5       48.72       47.55      2.46 o
  -3   6   5      145.88      153.22      3.89 o
  -2   6   5       43.18       46.46      2.44 o
  -1   6   5      118.84      126.16      3.59 o
   0   6   5      133.47      137.83      2.99 o
   1   6   5      611.53      640.02      7.82 o
   2   6   5      518.23      540.21      7.26 o
   3   6   5        1.17        1.06      0.81 o
   4   6   5       14.86       11.94      1.41 o
   5   6   5        9.41       10.52      2.40 o
   6   6   5       18.93       20.25      2.07 o
   7   6   5        0.03        3.66      1.58 o
   8   6   5        0.38        2.33      2.40 o
  -6   7   5        1.67        1.17      1.96 o
  -5   7   5       16.33       15.31      2.41 o
  -4   7   5      104.31       95.59      3.86 o
  -3   7   5       11.39       17.39      1.98 o
  -2   7   5      200.11      204.29      7.29 o
  -1   7   5        0.02        0.61      0.97 o
   0   7   5      102.77      100.43      3.37 o
   1   7   5      219.42      210.82      3.86 o
   2   7   5       28.86       30.57      1.59 o
   3   7   5       60.24       62.04      2.69 o
   4   7   5       25.67       22.40      2.61 o
   5   7   5       27.94       27.00      2.40 o
   6   7   5       28.50       31.65      3.42 o
   7   7   5        0.27        1.85      1.96 o
  -5   8   5       33.52       38.33      4.24 o
  -4   8   5       30.65       33.84      2.86 o
  -3   8   5       21.07       24.69      2.46 o
  -2   8   5       10.04       12.85      1.87 o
  -1   8   5       15.89       15.43      1.92 o
   0   8   5        0.12        1.12      1.13 o
   1   8   5      152.25      149.26      3.92 o
   2   8   5       41.38       35.06      3.42 o
   3   8   5      382.79      406.33      9.58 o
   4   8   5        0.06        0.93      1.13 o
   5   8   5      115.40      116.44      5.04 o
   6   8   5       42.97       40.65      3.64 o
  -4   9   5       49.04       55.53      4.07 o
  -3   9   5        9.71       10.24      2.00 o
  -2   9   5       10.94       11.37      2.01 o
  -1   9   5        3.92        3.28      1.46 o
   0   9   5        9.84       11.05      1.87 o
   1   9   5        2.04        0.88      1.69 o
   2   9   5        0.27        0.35      1.32 o
   3   9   5        1.10        0.94      1.38 o
   4   9   5       22.46       17.13      2.34 o
   5   9   5        0.01        0.42      1.71 o
  -1  10   5       24.88       21.00      2.74 o
   0  10   5        2.01        0.60      2.11 o
   1  10   5        5.73        9.18      2.57 o
   2  10   5       17.43       10.54      4.90 o
   3  10   5      135.15      121.88      5.58 o
  -1 -10   6       14.44       20.89      4.24 o
   0 -10   6        4.92        3.03      3.22 o
  -4  -9   6        3.00        1.09      2.22 o
  -3  -9   6        0.66       -0.06      2.10 o
  -2  -9   6        8.85       13.04      3.65 o
  -1  -9   6       31.58       33.79      4.05 o
   0  -9   6       27.12       24.08      2.95 o
   1  -9   6       25.19       20.36      2.84 o
   2  -9   6       80.39       88.14      4.84 o
   3  -9   6       45.60       41.91      3.77 o
  -6  -8   6       92.34       98.88     10.15 o
  -5  -8   6        0.08        1.70      1.96 o
  -4  -8   6       93.51       86.20      5.37 o
  -3  -8   6       56.31       55.78      4.51 o
  -2  -8   6       18.36       22.04      3.93 o
  -1  -8   6       34.57       44.39      2.92 o
   0  -8   6       18.53       20.51      2.32 o
   1  -8   6       28.46       27.36      2.82 o
   2  -8   6        2.54        2.76      1.37 o
   3  -8   6        0.14        2.08      1.41 o
   4  -8   6        9.29        9.57      1.90 o
   5  -8   6        0.51       -0.79      2.04 o
  -7  -7   6       23.37       19.60      6.19 o
  -6  -7   6       94.24       88.71      4.23 o
  -5  -7   6        0.41        1.21      1.71 o
  -4  -7   6        0.04       -0.65      1.03 o
  -3  -7   6      104.08      103.16      5.35 o
  -2  -7   6       56.01       63.66      5.46 o
  -1  -7   6       15.91       14.75      2.37 o
   0  -7   6       59.29       60.94      3.06 o
   1  -7   6        7.50        5.94      1.31 o
   2  -7   6       54.13       57.94      2.99 o
   3  -7   6      287.19      276.55      6.33 o
   4  -7   6        5.52        6.51      1.66 o
   5  -7   6        6.76        5.02      1.90 o
   6  -7   6        0.00        1.52      2.17 o
  -7  -6   6       15.07       14.88      3.25 o
  -6  -6   6      478.36      493.65     11.70 o
  -5  -6   6       22.36       29.34      2.16 o
  -4  -6   6       19.24       17.53      1.68 o
  -3  -6   6       72.84       68.99      2.59 o
  -2  -6   6       28.14       31.26      1.88 o
  -1  -6   6        0.11        2.67      1.17 o
   0  -6   6       75.66       79.48      2.76 o
   1  -6   6       92.40       75.49      3.79 o
   2  -6   6        1.51        1.20      0.94 o
   3  -6   6       14.11       16.05      2.55 o
   4  -6   6       34.47       38.65      2.62 o
   5  -6   6        2.38        3.14      1.74 o
   6  -6   6        0.03       -0.34      1.67 o
   7  -6   6        1.40       -0.87      2.30 o
  -8  -5   6        4.83        3.96      2.00 o
  -7  -5   6        3.67        4.09      1.57 o
  -6  -5   6      855.26      879.56     13.55 o
  -5  -5   6        7.75       10.14      1.45 o
  -4  -5   6        8.87        9.08      1.28 o
  -3  -5   6       10.07        6.99      1.10 o
  -2  -5   6     1159.32     1171.23     11.88 o
  -1  -5   6        0.02        0.23      0.57 o
   0  -5   6       33.59       31.73      2.32 o
   1  -5   6      312.34      300.54      7.04 o
   2  -5   6        1.98        2.64      0.92 o
   3  -5   6      482.38      481.37      7.62 o
   4  -5   6      368.65      375.00      7.45 o
   5  -5   6      170.19      187.42      6.87 o
   6  -5   6      139.79      145.79      5.50 o
   7  -5   6       12.32       13.87      2.83 o
  -8  -4   6        3.61        1.27      1.53 o
  -7  -4   6        3.44        5.59      1.30 o
  -6  -4   6        4.00        1.60      1.16 o
  -5  -4   6       17.69       16.18      1.93 o
  -4  -4   6       85.11       87.78      3.26 o
  -3  -4   6       77.67       81.33      2.14 o
  -2  -4   6     1221.77     1224.94     10.71 o
  -1  -4   6       35.41       33.31      1.37 o
   0  -4   6      576.05      592.83      6.27 o
   1  -4   6      233.76      259.77      4.11 o
   2  -4   6        2.06        2.36      0.82 o
   3  -4   6     1488.33     1420.91     15.41 o
   4  -4   6       30.99       27.10      1.93 o
   5  -4   6        0.54       -0.64      0.93 o
   6  -4   6        1.01        1.25      1.25 o
   7  -4   6        4.94        4.66      1.71 o
   8  -4   6        2.37        2.85      2.57 o
  -9  -3   6        4.44        2.78      2.02 o
  -8  -3   6       26.57       34.12      4.02 o
  -7  -3   6        3.67        3.95      1.12 o
  -6  -3   6      126.02      118.23      4.46 o
  -5  -3   6       39.89       43.68      2.57 o
  -4  -3   6      602.17      592.13      7.97 o
  -3  -3   6        0.00        1.19      0.46 o
  -2  -3   6      369.53      444.90      8.59 o
  -1  -3   6      214.41      234.11      3.64 o
   0  -3   6      469.68      433.63      5.27 o
   1  -3   6      877.14      857.88     10.42 o
   2  -3   6      286.72      286.52      4.61 o
   3  -3   6      286.54      256.00      4.24 o
   4  -3   6       30.79       30.08      2.14 o
   5  -3   6     1050.54      967.36     14.00 o
   6  -3   6        3.36        3.42      1.26 o
   7  -3   6       60.53       55.78      3.68 o
   8  -3   6       46.52       47.01      4.30 o
  -9  -2   6      206.35      218.59      7.27 o
  -8  -2   6        0.12        1.15      1.40 o
  -7  -2   6        1.41        1.73      1.00 o
  -6  -2   6        6.29        5.53      1.05 o
  -5  -2   6       24.09       25.83      2.07 o
  -4  -2   6       33.53       36.26      1.20 o
  -3  -2   6        2.11        2.43      0.47 o
  -2  -2   6      164.17      165.19      2.96 o
  -1  -2   6      117.82      134.84      3.35 o
   0  -2   6      588.56      618.53      6.43 o
   1  -2   6     3170.94     3303.83     26.44 o
   2  -2   6      355.92      397.03      5.26 o
   3  -2   6        8.42        7.69      0.72 o
   4  -2   6      172.42      158.89      4.17 o
   5  -2   6     1593.18     1547.08     19.21 o
   6  -2   6        3.43        1.20      1.26 o
   7  -2   6       13.07       17.32      2.22 o
   8  -2   6       19.19       24.63      2.89 o
   9  -2   6        3.47        5.98      5.55 o
  -9  -1   6        0.51        1.21      4.17 o
  -8  -1   6        3.31        3.41      1.49 o
  -7  -1   6       18.98       16.75      2.02 o
  -6  -1   6        4.17        3.27      0.85 o
  -5  -1   6        7.32        9.18      1.89 o
  -4  -1   6      244.99      202.39      4.07 o
  -3  -1   6       62.66       56.53      1.38 o
  -2  -1   6     1051.34     1111.46     11.38 o
  -1  -1   6      111.38       93.62      4.56 o
   0  -1   6      487.48      561.50     11.52 o
   1  -1   6      135.59      133.48      2.21 o
   2  -1   6     2192.20     2272.30     19.07 o
   3  -1   6       29.61       41.59      1.84 o
   4  -1   6       50.93       52.97      2.86 o
   5  -1   6      989.14      994.51     11.85 o
   6  -1   6        4.96        4.33      1.78 o
   7  -1   6       16.20       13.38      1.95 o
   8  -1   6       17.19       16.94      2.45 o
   9  -1   6       24.89       33.81      5.40 o
  -9   0   6        5.29        4.84      2.24 o
  -8   0   6        5.24        2.30      1.54 o
  -7   0   6      139.59      131.00      3.44 o
  -6   0   6      394.78      402.46      5.97 o
  -5   0   6        0.32        1.23      0.66 o
  -4   0   6       34.10       38.03      2.16 o
  -3   0   6       79.31       81.29      1.75 o
  -2   0   6       36.24       42.90      1.38 o
  -1   0   6       26.97       20.11      1.27 o
   0   0   6      801.79      802.29      8.43 o
   1   0   6     2273.37     2180.61     24.34 o
   2   0   6       39.27       46.28      1.27 o
   3   0   6     1076.52     1116.46     10.55 o
   4   0   6        7.64       11.98      1.29 o
   5   0   6      750.02      674.21      8.93 o
   6   0   6       82.74       81.07      2.97 o
   7   0   6      136.82      135.68      4.15 o
   8   0   6        1.25        0.61      1.27 o
   9   0   6       15.93       15.61      2.87 o
  -9   1   6        1.32        1.57      2.36 o
  -8   1   6        1.67        0.20      1.32 o
  -7   1   6        5.12        5.32      1.22 o
  -6   1   6      336.34      329.39      5.19 o
  -5   1   6       37.96       36.24      1.63 o
  -4   1   6       36.90       40.25      1.33 o
  -3   1   6      133.00      144.72      2.21 o
  -2   1   6      796.05      886.58      7.80 o
  -1   1   6      117.34      116.00      2.59 o
   0   1   6    10783.55    10695.50     99.83 o
   1   1   6       14.65       11.61      0.70 o
   2   1   6       82.41       75.14      1.76 o
   3   1   6        6.21        3.64      0.65 o
   4   1   6      174.28      170.82      4.10 o
   5   1   6       93.15       87.13      2.77 o
   6   1   6      179.31      185.11      4.42 o
   7   1   6       40.75       43.80      2.63 o
   8   1   6       25.42       27.26      2.49 o
   9   1   6        7.19        6.54      2.18 o
  -9   2   6       27.42       25.35      4.41 o
  -8   2   6        7.12        4.99      2.95 o
  -7   2   6       26.75       22.88      2.13 o
  -6   2   6       16.79       13.06      1.42 o
  -5   2   6      336.25      344.24      7.12 o
  -4   2   6      311.23      326.33      4.16 o
  -3   2   6       40.51       31.78      1.42 o
  -2   2   6      569.87      633.70      5.79 o
  -1   2   6        4.94        3.19      0.54 o
   0   2   6      182.49      187.26      3.30 o
   1   2   6      261.40      304.14      5.31 o
   2   2   6      787.42      853.04      7.53 o
   3   2   6       32.74       35.73      1.30 o
   4   2   6        4.52        3.01      0.69 o
   5   2   6        8.16        7.49      1.17 o
   6   2   6        8.75        7.90      1.32 o
   7   2   6        0.52       -0.10      0.89 o
   8   2   6        2.35        1.74      1.34 o
   9   2   6        0.24        1.48      1.58 o
  -8   3   6        6.54        9.51      2.49 o
  -7   3   6        3.28        2.21      1.21 o
  -6   3   6       99.05       97.55      4.70 o
  -5   3   6      186.32      193.42      4.16 o
  -4   3   6       24.50       24.57      1.53 o
  -3   3   6      113.60      111.47      2.16 o
  -2   3   6       43.70       47.46      1.45 o
  -1   3   6       48.73       50.98      1.23 o
   0   3   6      211.54      198.67      3.44 o
   1   3   6        3.07        0.72      0.58 o
   2   3   6     1401.60     1485.78     16.33 o
   3   3   6        8.56        5.09      0.78 o
   4   3   6      196.76      199.91      3.35 o
   5   3   6       25.50       20.21      1.39 o
   6   3   6        6.96        7.47      1.48 o
   7   3   6       62.97       62.49      2.84 o
   8   3   6        5.76        4.26      1.40 o
   9   3   6       10.01       10.90      1.72 o
  -8   4   6        1.15        0.65      1.72 o
  -7   4   6       73.29       72.18      3.63 o
  -6   4   6       37.15       32.37      2.49 o
  -5   4   6      211.78      198.82      5.05 o
  -4   4   6        1.74        1.84      0.74 o
  -3   4   6       81.53       90.18      2.32 o
  -2   4   6        1.31        3.12      0.64 o
  -1   4   6       52.57       53.59      1.42 o
   0   4   6      185.70      212.59      3.59 o
   1   4   6      187.06      195.64      3.42 o
   2   4   6        0.74        1.66      0.82 o
   3   4   6        1.34        1.76      0.70 o
   4   4   6      107.02       96.64      3.48 o
   5   4   6        9.49        6.59      1.17 o
   6   4   6       21.13       24.19      1.99 o
   7   4   6       23.08       19.54      2.03 o
   8   4   6       19.35       20.39      1.89 o
   9   4   6       20.13       19.12      3.33 o
  -8   5   6      100.44      121.34      6.33 o
  -7   5   6       27.58       34.34      2.92 o
  -6   5   6       61.85       64.80      3.43 o
  -5   5   6      405.95      407.15      7.84 o
  -4   5   6       17.07       15.04      1.91 o
  -3   5   6        5.58        5.59      1.51 o
  -2   5   6       47.14       46.64      1.98 o
  -1   5   6        1.37        1.36      0.60 o
   0   5   6       54.51       63.18      1.92 o
   1   5   6      191.03      190.36      3.04 o
   2   5   6        1.38        2.35      0.76 o
   3   5   6        1.12        2.76      1.75 o
   4   5   6       20.41       29.68      1.74 o
   5   5   6       18.89       20.90      1.74 o
   6   5   6        1.41        1.34      1.06 o
   7   5   6        3.25        2.39      1.19 o
   8   5   6        6.11        3.23      1.53 o
  -7   6   6        0.54        2.14      1.94 o
  -6   6   6       58.80       57.79      3.57 o
  -5   6   6      109.53      110.35      4.61 o
  -4   6   6       54.55       54.64      2.85 o
  -3   6   6        4.16        4.42      1.04 o
  -2   6   6       33.06       30.84      2.69 o
  -1   6   6       25.88       24.37      2.54 o
   0   6   6      258.80      264.33      6.24 o
   1   6   6      981.93      997.67     10.00 o
   2   6   6      124.68      124.10      3.27 o
   3   6   6       28.81       23.70      1.71 o
   4   6   6      136.00      139.34      4.91 o
   5   6   6        0.25        0.09      1.07 o
   6   6   6        1.33        2.50      1.22 o
   7   6   6        0.00        2.32      1.51 o
   8   6   6        5.20        5.11      6.17 o
  -6   7   6       18.08       17.91      3.09 o
  -5   7   6       26.49       20.55      2.58 o
  -4   7   6      104.20      100.70      3.94 o
  -3   7   6        5.95        5.37      1.35 o
  -2   7   6       86.52       83.85      5.30 o
  -1   7   6      115.30      122.62      3.78 o
   0   7   6       59.05       59.80      2.16 o
   1   7   6       71.46       76.79      2.76 o
   2   7   6        1.94        3.14      1.01 o
   3   7   6        1.78        1.93      1.00 o
   4   7   6       17.69       19.37      1.81 o
   5   7   6       22.53       21.39      2.28 o
   6   7   6       16.75       17.77      2.25 o
   7   7   6       11.15       12.69      2.65 o
  -5   8   6        5.85        3.50      2.10 o
  -4   8   6       11.31        6.17      3.55 o
  -3   8   6        6.10        4.65      1.46 o
  -2   8   6       85.11       86.54      3.92 o
  -1   8   6       16.36       16.41      1.89 o
   0   8   6       22.76       26.02      3.60 o
   1   8   6       55.44       62.48      2.75 o
   2   8   6      493.22      486.78     11.02 o
   3   8   6       52.97       57.66      2.90 o
   4   8   6        1.96        2.49      1.26 o
   5   8   6       15.95       18.95      2.61 o
   6   8   6        0.02        0.01      1.54 o
  -4   9   6        2.66        3.01      1.87 o
  -3   9   6       24.31       26.11      2.96 o
  -2   9   6       13.97       13.28      3.03 o
  -1   9   6       40.15       36.56      5.19 o
   0   9   6        2.00        1.86      1.75 o
   1   9   6       36.32       34.83      3.64 o
   2   9   6       27.61       30.37      2.70 o
   3   9   6        4.61        5.01      1.53 o
   4   9   6       22.61       23.35      2.58 o
   5   9   6       11.98        9.47      3.11 o
  -1  10   6       24.66       15.22      3.79 o
   0  10   6       91.95       84.09      6.97 o
   1  10   6       17.38       19.63      3.37 o
   2  10   6      140.50      127.27      6.54 o
  -4  -9   7        5.42        4.24      2.67 o
  -3  -9   7       30.98       30.89      4.22 o
  -2  -9   7       72.59       71.35      5.37 o
  -1  -9   7       44.66       35.98      5.65 o
   0  -9   7       58.62       64.60      5.14 o
   1  -9   7        5.01        4.88      2.15 o
   2  -9   7      150.17      163.86      6.21 o
   3  -9   7       36.06       36.55      3.65 o
  -5  -8   7        8.09        5.59      3.45 o
  -4  -8   7        1.34        1.54      2.17 o
  -3  -8   7        7.28        6.82      2.47 o
  -2  -8   7        0.48        2.76      2.06 o
  -1  -8   7        5.33        5.76      2.05 o
   0  -8   7        3.08        2.14      1.48 o
   1  -8   7       29.04       29.97      2.96 o
   2  -8   7        2.21        2.51      1.94 o
   3  -8   7        0.00        0.60      1.39 o
   4  -8   7       11.02       17.26      2.37 o
   5  -8   7        5.39        3.47      2.82 o
  -7  -7   7       61.00       63.57      8.45 o
  -6  -7   7        1.64        2.17      1.46 o
  -5  -7   7        0.10        0.68      1.27 o
  -4  -7   7        0.35        1.00      1.64 o
  -3  -7   7        2.13        3.10      1.58 o
  -2  -7   7       28.96       31.77      2.85 o
  -1  -7   7        1.91        1.03      1.11 o
   0  -7   7      100.67       94.13      3.64 o
   1  -7   7       19.18       18.41      2.08 o
   2  -7   7       38.37       36.80      2.34 o
   3  -7   7      187.29      194.31      5.28 o
   4  -7   7        0.50        0.73      1.26 o
   5  -7   7       38.90       40.89     12.81 o
   6  -7   7        3.75        1.31      3.55 o
  -7  -6   7       70.03       68.83      5.13 o
  -6  -6   7       39.49       36.53      2.70 o
  -5  -6   7       46.29       48.52      3.14 o
  -4  -6   7        6.87        6.55      1.29 o
  -3  -6   7      432.91      436.79      7.66 o
  -2  -6   7      158.85      152.53      4.26 o
  -1  -6   7        6.19        3.60      1.35 o
   0  -6   7       64.66       51.56      2.22 o
   1  -6   7       53.29       45.46      2.40 o
   2  -6   7       60.15       48.06      2.36 o
   3  -6   7        0.01        0.70      1.18 o
   4  -6   7      112.94      112.11      6.60 o
   5  -6   7       67.89       66.91      4.46 o
   6  -6   7       31.18       36.14      3.83 o
   7  -6   7        3.51        4.05      4.11 o
  -8  -5   7       70.29       72.37      5.74 o
  -7  -5   7       83.26       81.21      3.79 o
  -6  -5   7       82.24       78.13      3.50 o
  -5  -5   7      157.10      163.48      4.16 o
  -4  -5   7        4.33        4.81      1.20 o
  -3  -5   7       29.43       22.66      1.53 o
  -2  -5   7       37.78       41.73      2.36 o
  -1  -5   7       40.92       40.52      1.59 o
   0  -5   7      215.21      245.26      4.26 o
   1  -5   7      174.22      172.61      5.47 o
   2  -5   7       45.01       46.98      3.28 o
   3  -5   7       67.82       73.36      3.15 o
   4  -5   7      135.38      132.05      5.05 o
   5  -5   7       48.07       50.76      3.75 o
   6  -5   7       67.21       70.29      6.24 o
   7  -5   7       59.42       63.97      4.88 o
  -8  -4   7       20.67       24.10      2.71 o
  -7  -4   7       25.72       22.39      2.11 o
  -6  -4   7       81.01       84.07      3.55 o
  -5  -4   7     1341.02     1373.25     16.01 o
  -4  -4   7        0.21       -0.12      0.76 o
  -3  -4   7       19.32       12.55      1.23 o
  -2  -4   7      450.72      424.77      5.15 o
  -1  -4   7        0.60        1.50      0.54 o
   0  -4   7      106.01      111.66      2.22 o
   1  -4   7       86.81       93.00      2.83 o
   2  -4   7      338.56      323.89      5.41 o
   3  -4   7       34.68       32.02      2.32 o
   4  -4   7      417.22      406.53      7.41 o
   5  -4   7        2.52        2.21      1.32 o
   6  -4   7        7.05        7.24      1.68 o
   7  -4   7        4.44        2.50      1.46 o
   8  -4   7        0.93        2.27      2.47 o
  -9  -3   7        8.80       17.45      2.94 o
  -8  -3   7       30.62       32.09      2.29 o
  -7  -3   7        7.70       10.59      1.49 o
  -6  -3   7        1.69        1.39      1.13 o
  -5  -3   7     1990.41     2065.43     28.00 o
  -4  -3   7       53.16       53.38      2.58 o
  -3  -3   7        7.97       13.74      0.94 o
  -2  -3   7        4.77        6.44      0.50 o
  -1  -3   7      556.93      605.76      6.64 o
   0  -3   7      384.83      420.62      6.98 o
   1  -3   7      748.57      753.81      8.35 o
   2  -3   7        0.87        1.22      0.65 o
   3  -3   7       13.83       12.08      1.48 o
   4  -3   7     4456.58     4227.61     43.85 o
   5  -3   7      307.96      296.29      8.47 o
   6  -3   7      113.58      119.32      4.50 o
   7  -3   7        8.47       12.21      2.10 o
   8  -3   7        6.32        8.85      2.38 o
  -9  -2   7        0.15       -0.95      3.59 o
  -8  -2   7       24.50       29.18      2.92 o
  -7  -2   7       18.74       16.15      1.68 o
  -6  -2   7       95.99       96.14      3.84 o
  -5  -2   7       42.32       45.11      2.36 o
  -4  -2   7       77.36       73.83      1.99 o
  -3  -2   7      239.13      259.31      2.82 o
  -2  -2   7       81.50       94.38      2.04 o
  -1  -2   7     1144.49     1231.94     16.00 o
   0  -2   7      327.96      362.85      4.35 o
   1  -2   7     3504.16     3701.42     33.57 o
   2  -2   7      220.11      264.70      4.10 o
   3  -2   7      134.66      139.37      2.40 o
   4  -2   7     1667.91     1537.87     18.43 o
   5  -2   7        9.81       10.70      2.53 o
   6  -2   7      125.76      114.89      4.24 o
   7  -2   7        7.71        6.85      1.64 o
   8  -2   7       39.15       47.66      4.41 o
   9  -2   7       25.44       25.72      4.56 o
  -9  -1   7       22.81       18.14      3.12 o
  -8  -1   7       34.44       42.72      3.06 o
  -7  -1   7        1.38        0.31      0.90 o
  -6  -1   7        9.57       10.11      1.49 o
  -5  -1   7       90.03       85.28      2.69 o
  -4  -1   7       34.80       36.38      1.27 o
  -3  -1   7      141.96      174.32      2.55 o
  -2  -1   7       25.02       25.74      1.56 o
  -1  -1   7     2395.98     2535.34     36.43 o
   0  -1   7        5.38        2.56      0.64 o
   1  -1   7     3279.70     3619.77     34.67 o
   2  -1   7     1828.63     1893.26     17.65 o
   3  -1   7        0.14        1.63      0.52 o
   4  -1   7      438.33      379.93      5.73 o
   5  -1   7      214.09      200.76      4.31 o
   6  -1   7        8.27        7.86      1.52 o
   7  -1   7        0.66       -0.54      1.03 o
   8  -1   7      171.78      193.76      6.31 o
   9  -1   7        0.76       -0.25      3.50 o
  -9   0   7       13.45       11.62      2.79 o
  -8   0   7       89.14       87.83      5.16 o
  -7   0   7       31.25       31.01      2.48 o
  -6   0   7      105.18      110.37      3.15 o
  -5   0   7        4.18        5.62      0.83 o
  -4   0   7      198.40      184.80      3.14 o
  -3   0   7      121.48      126.76      2.24 o
  -2   0   7        1.25        0.98      0.50 o
  -1   0   7      421.41      440.85      6.35 o
   0   0   7       37.46       33.41      0.83 o
   1   0   7        2.68        0.46      0.34 o
   2   0   7     2121.31     2106.68     20.43 o
   3   0   7       17.16       20.21      1.09 o
   4   0   7       68.73       78.45      2.37 o
   5   0   7      162.00      163.54      5.32 o
   6   0   7      800.96      763.01     10.42 o
   7   0   7        0.02        0.28      1.06 o
   8   0   7      134.65      151.67      5.45 o
   9   0   7       15.27       12.76      2.73 o
  -9   1   7        7.05        5.68      2.92 o
  -8   1   7        6.21        7.43      2.77 o
  -7   1   7       30.18       34.34      3.98 o
  -6   1   7       62.85       60.13      2.22 o
  -5   1   7       24.62       25.99      1.42 o
  -4   1   7      224.80      227.23      4.84 o
  -3   1   7        0.50        6.65      0.61 o
  -2   1   7      267.27      276.08      3.11 o
  -1   1   7     2710.38     2943.92     28.47 o
   0   1   7      715.43      805.02      8.73 o
   1   1   7     3187.08     3283.45     25.66 o
   2   1   7      124.09      130.28      2.46 o
   3   1   7      370.49      402.57      4.87 o
   4   1   7       45.94       40.04      2.88 o
   5   1   7       86.11       82.38      2.74 o
   6   1   7      173.58      170.44      4.27 o
   7   1   7        0.42        0.20      0.99 o
   8   1   7       67.14       72.19      3.58 o
   9   1   7        1.07        1.31      1.83 o
  -9   2   7       10.30       10.84      3.29 o
  -8   2   7       15.50       11.74      2.25 o
  -7   2   7       23.27       19.11      2.10 o
  -6   2   7       22.17       24.49      3.06 o
  -5   2   7      270.83      269.64      4.36 o
  -4   2   7       17.14       19.84      1.09 o
  -3   2   7       27.16       27.84      1.06 o
  -2   2   7      180.64      182.86      2.36 o
  -1   2   7      201.54      235.77      3.97 o
   0   2   7      183.29      176.33      2.69 o
   1   2   7       34.16       37.61      1.28 o
   2   2   7       54.90       43.31      1.38 o
   3   2   7        0.80        1.01      0.47 o
   4   2   7      802.80      776.82      8.56 o
   5   2   7       22.72       22.17      1.84 o
   6   2   7     2285.13     2178.60     22.77 o
   7   2   7        6.86        5.77      1.35 o
   8   2   7        1.15        2.80      1.33 o
   9   2   7        1.61        2.35      1.66 o
  -8   3   7        1.52        2.93      1.92 o
  -7   3   7        0.33        1.88      1.23 o
  -6   3   7       39.60       37.98      2.62 o
  -5   3   7       20.67       19.19      1.57 o
  -4   3   7       20.35       20.44      1.57 o
  -3   3   7       54.60       44.32      1.40 o
  -2   3   7      289.05      278.20      3.78 o
  -1   3   7      306.55      311.15      3.44 o
   0   3   7       11.33       19.50      1.36 o
   1   3   7      297.86      334.83      6.21 o
   2   3   7     1048.68     1076.56     12.67 o
   3   3   7       34.58       35.89      1.58 o
   4   3   7       35.69       36.41      1.97 o
   5   3   7       18.34       19.26      1.36 o
   6   3   7      137.33      133.68      3.57 o
   7   3   7        9.28        8.23      1.73 o
   8   3   7        0.02       -0.37      1.24 o
   9   3   7       14.84       17.39      2.45 o
  -8   4   7        0.00        1.09      1.89 o
  -7   4   7        0.27        0.07      1.25 o
  -6   4   7       44.19       37.01      2.58 o
  -5   4   7       17.85       22.47      2.20 o
  -4   4   7       32.18       30.70      1.62 o
  -3   4   7        0.44        0.93      0.58 o
  -2   4   7      283.40      264.78      3.91 o
  -1   4   7      511.92      541.78      5.80 o
   0   4   7      124.50      145.06      2.34 o
   1   4   7      183.07      186.63      3.38 o
   2   4   7      390.51      402.00      5.53 o
   3   4   7        1.87        3.26      0.77 o
   4   4   7        0.18        0.46      0.64 o
   5   4   7       95.43      101.41      3.30 o
   6   4   7       61.27       62.00      2.69 o
   7   4   7        6.69        4.86      1.35 o
   8   4   7      162.55      177.73      4.90 o
   9   4   7        0.69        2.07      2.28 o
  -7   5   7       11.70       10.43      2.01 o
  -6   5   7       55.41       54.04      4.71 o
  -5   5   7      237.01      232.61      5.05 o
  -4   5   7        0.06       -0.30      0.74 o
  -3   5   7      136.64      144.60      4.17 o
  -2   5   7        2.51        1.58      0.67 o
  -1   5   7      272.37      291.73      3.83 o
   0   5   7       23.54       24.58      1.18 o
   1   5   7       46.49       41.88      1.85 o
   2   5   7       35.50       36.16      2.01 o
   3   5   7       22.21       20.14      1.49 o
   4   5   7       23.61       18.70      1.63 o
   5   5   7      151.50      150.00      3.91 o
   6   5   7      100.90       99.02      3.51 o
   7   5   7       34.94       32.36      2.29 o
   8   5   7        1.52       -0.45      1.27 o
  -7   6   7        2.04        0.84      1.87 o
  -6   6   7       52.39       51.93      3.33 o
  -5   6   7       53.77       53.82      4.91 o
  -4   6   7      202.82      221.85      4.93 o
  -3   6   7        0.62        0.38      0.84 o
  -2   6   7      120.04      124.31      3.62 o
  -1   6   7       17.91       18.09      1.76 o
   0   6   7        0.66        1.54      0.65 o
   1   6   7      214.05      222.77      4.99 o
   2   6   7       28.48       28.71      1.81 o
   3   6   7       13.35       13.77      1.57 o
   4   6   7       60.83       61.21      3.25 o
   5   6   7       15.61       19.06      2.07 o
   6   6   7        1.75       -0.10      1.09 o
   7   6   7       53.73       47.88      3.02 o
   8   6   7        6.66        7.47      2.46 o
  -6   7   7        0.29        5.32      2.31 o
  -5   7   7        1.46        2.22      1.39 o
  -4   7   7        6.04        6.51      1.52 o
  -3   7   7        0.00        1.44      1.08 o
  -2   7   7        1.37        1.96      1.07 o
  -1   7   7       17.06       19.15      1.79 o
   0   7   7        0.05       -0.05      0.68 o
   1   7   7      259.82      268.74      7.31 o
   2   7   7        2.00        2.18      0.99 o
   3   7   7        1.21        1.93      1.03 o
   4   7   7        0.03        1.67      1.04 o
   5   7   7       24.22       22.55      2.35 o
   6   7   7       14.44       16.30      2.04 o
   7   7   7       22.69       25.04      2.80 o
  -5   8   7       32.47       36.37      3.80 o
  -4   8   7       12.94       12.23      2.02 o
  -3   8   7        1.57        3.45      1.37 o
  -2   8   7        2.34        4.19      1.37 o
  -1   8   7      100.72       97.54      4.95 o
   0   8   7       51.82       43.58      2.47 o
   1   8   7       48.88       54.26      3.10 o
   2   8   7      493.55      493.11      8.14 o
   3   8   7        7.45        9.43      1.73 o
   4   8   7        0.42        1.26      1.20 o
   5   8   7       11.76        7.41      1.87 o
   6   8   7       57.61       58.00      4.10 o
  -3   9   7        6.60        6.28      1.95 o
  -2   9   7        3.98        2.75      1.41 o
  -1   9   7        0.91        1.09      1.72 o
   0   9   7       61.35       61.30      4.61 o
   1   9   7        1.02        3.09      1.87 o
   2   9   7       76.53       76.49      4.77 o
   3   9   7       14.76       15.09      2.01 o
   4   9   7        6.95        3.44      1.65 o
   5   9   7       11.71       10.08      2.81 o
  -1  10   7        3.84        1.12      2.34 o
   0  10   7        0.37        2.93      2.47 o
   1  10   7        0.49       -0.21      1.88 o
   2  10   7        6.92        2.11      2.59 o
  -4  -9   8        9.59        8.35      2.94 o
  -3  -9   8        8.80        4.93      5.61 o
  -2  -9   8       10.98       13.99      3.13 o
  -1  -9   8       21.07       14.62      3.16 o
   0  -9   8        2.69        3.00      1.96 o
   1  -9   8       84.84      103.35      5.11 o
   2  -9   8       21.01       21.22      3.52 o
   3  -9   8       31.59       33.64      3.52 o
  -5  -8   8       21.37       23.47      3.06 o
  -4  -8   8        3.38        5.70      2.42 o
  -3  -8   8       12.30       12.10      4.32 o
  -2  -8   8        6.47        5.94      3.14 o
  -1  -8   8      166.19      175.12      6.33 o
   0  -8   8       21.37       16.91      2.64 o
   1  -8   8       13.77       16.08      2.21 o
   2  -8   8        0.23        2.13      1.53 o
   3  -8   8       20.14       22.52      2.81 o
   4  -8   8       74.30       80.44      4.61 o
   5  -8   8        0.47       -0.90      2.88 o
  -6  -7   8       93.26      103.60      6.03 o
  -5  -7   8        1.17        0.80      1.84 o
  -4  -7   8       31.32       31.96      4.00 o
  -3  -7   8        2.06        1.99      1.63 o
  -2  -7   8        8.14       10.17      2.06 o
  -1  -7   8       87.21       83.16      4.13 o
   0  -7   8      113.00       97.93      3.69 o
   1  -7   8      106.06       95.61      3.76 o
   2  -7   8       10.70        9.73      1.57 o
   3  -7   8      133.68      145.63      5.61 o
   4  -7   8        6.33        9.05      2.20 o
   5  -7   8        1.20        0.85      2.15 o
   6  -7   8        0.74       -0.52      3.07 o
  -7  -6   8        2.13        4.12      2.31 o
  -6  -6   8      465.22      474.32      9.04 o
  -5  -6   8        6.40        5.30      1.30 o
  -4  -6   8       93.26      103.77      3.18 o
  -3  -6   8        8.19        8.27      1.77 o
  -2  -6   8       83.19       89.15      3.41 o
  -1  -6   8       31.54       32.73      2.16 o
   0  -6   8      164.94      150.19      4.11 o
   1  -6   8        4.91        9.86      1.95 o
   2  -6   8       28.06       27.86      2.32 o
   3  -6   8        8.08        7.80      1.61 o
   4  -6   8       33.15       34.24      3.78 o
   5  -6   8        9.26        8.10      2.17 o
   6  -6   8       34.25       34.68      3.76 o
   7  -6   8        0.28        2.08      2.69 o
  -8  -5   8      119.38      133.75      5.14 o
  -7  -5   8        1.32        3.63      1.56 o
  -6  -5   8      218.33      224.07      5.76 o
  -5  -5   8        0.10        0.92      0.94 o
  -4  -5   8       40.43       39.12      2.06 o
  -3  -5   8      110.41      113.89      3.24 o
  -2  -5   8       32.70       30.62      4.29 o
  -1  -5   8       26.52       22.07      1.74 o
   0  -5   8       54.27       61.88      2.15 o
   1  -5   8       59.22       48.52      2.43 o
   2  -5   8      162.17      161.14      4.36 o
   3  -5   8      419.89      391.30      7.54 o
   4  -5   8      129.64      125.65      4.18 o
   5  -5   8       28.58       28.71      3.90 o
   6  -5   8       16.52       12.58      3.71 o
   7  -5   8       39.94       35.59      5.00 o
  -8  -4   8       26.94       31.39      2.54 o
  -7  -4   8        3.20        3.23      1.80 o
  -6  -4   8      689.06      728.90     12.10 o
  -5  -4   8       65.01       66.89      2.69 o
  -4  -4   8      272.38      269.46      6.10 o
  -3  -4   8       14.38       13.87      1.17 o
  -2  -4   8      309.98      338.82      5.38 o
  -1  -4   8       10.08        9.38      0.84 o
   0  -4   8      316.18      333.67      4.27 o
   1  -4   8        0.46       -0.27      0.64 o
   2  -4   8      110.74      106.17      3.00 o
   3  -4   8      475.54      446.84      7.16 o
   4  -4   8       13.63       15.28      2.11 o
   5  -4   8      108.39       91.22      4.45 o
   6  -4   8        0.30        1.58      1.29 o
   7  -4   8        0.54        0.13      1.42 o
   8  -4   8        1.14        2.59      2.46 o
  -9  -3   8       21.80       19.46      2.95 o
  -8  -3   8       71.38       77.08      3.81 o
  -7  -3   8       39.43       36.51      2.29 o
  -6  -3   8      754.73      735.64     18.38 o
  -5  -3   8       69.90       66.42      2.58 o
  -4  -3   8        4.01        5.64      1.01 o
  -3  -3   8        6.81        9.53      0.99 o
  -2  -3   8      944.29      989.73     11.62 o
  -1  -3   8       10.28       13.01      0.90 o
   0  -3   8      351.50      374.13      6.06 o
   1  -3   8      836.70      930.37     12.74 o
   2  -3   8        0.00       -0.32      0.69 o
   3  -3   8        4.30        5.04      0.96 o
   4  -3   8      151.48      149.56      4.31 o
   5  -3   8      124.40      118.78      4.20 o
   6  -3   8      104.03      104.61      4.31 o
   7  -3   8       63.21       61.48      4.25 o
   8  -3   8      175.82      199.92      7.73 o
  -9  -2   8       55.15       53.55      7.52 o
  -8  -2   8       18.05       20.90      2.54 o
  -7  -2   8       13.05       13.52      1.58 o
  -6  -2   8        0.01        1.55      0.92 o
  -5  -2   8      311.71      311.22      5.60 o
  -4  -2   8      244.23      242.59      4.61 o
  -3  -2   8        5.81        3.60      0.42 o
  -2  -2   8     1103.71     1196.12     18.14 o
  -1  -2   8      537.84      568.37      9.81 o
   0  -2   8      115.56      146.50      2.73 o
   1  -2   8      157.63      169.21      2.45 o
   2  -2   8       11.88       12.60      0.76 o
   3  -2   8       28.71       25.02      1.19 o
   4  -2   8      295.26      276.83      5.22 o
   5  -2   8      211.53      176.28      4.93 o
   6  -2   8        8.76        4.69      1.35 o
   7  -2   8       46.69       45.36      3.33 o
   8  -2   8        0.77        1.18      1.54 o
   9  -2   8        2.98        5.08      4.04 o
  -9  -1   8        1.72        3.42      2.17 o
  -8  -1   8       28.83       26.64      3.51 o
  -7  -1   8       16.95       16.75      1.65 o
  -6  -1   8      112.70      123.28      3.83 o
  -5  -1   8       49.38       53.09      1.91 o
  -4  -1   8     3890.43     3905.23     33.93 o
  -3  -1   8       72.90       63.22      2.62 o
  -2  -1   8      425.49      510.23     10.19 o
  -1  -1   8        9.65       19.29      1.70 o
   0  -1   8      234.52      193.70      3.23 o
   1  -1   8     2334.42     2429.81     22.35 o
   2  -1   8      856.51      897.00      9.44 o
   3  -1   8       21.18       11.99      1.20 o
   4  -1   8      134.85      121.98      2.78 o
   5  -1   8     3088.36     2792.31     27.23 o
   6  -1   8       30.80       26.13      2.62 o
   7  -1   8       58.39       55.99      3.47 o
   8  -1   8        0.00       -1.00      1.23 o
   9  -1   8        0.12        1.37      2.58 o
  -9   0   8       57.51       46.68      4.35 o
  -8   0   8       34.43       37.57      2.48 o
  -7   0   8       28.02       25.42      2.61 o
  -6   0   8        3.22        3.16      0.97 o
  -5   0   8        8.80        9.04      1.24 o
  -4   0   8      276.54      274.24      3.69 o
  -3   0   8       33.18       32.38      1.12 o
  -2   0   8      152.66      189.17      3.85 o
  -1   0   8      146.78      177.80      3.46 o
   0   0   8        1.01        6.35      0.43 o
   1   0   8      691.40      702.41     13.62 o
   2   0   8     4114.12     4357.58     37.92 o
   3   0   8       72.04       69.26      1.85 o
   4   0   8       96.10       95.94      2.67 o
   5   0   8     2633.88     2520.25     24.92 o
   6   0   8        8.68       10.69      1.47 o
   7   0   8        1.25        1.91      1.20 o
   8   0   8        5.02        8.30      1.89 o
   9   0   8       27.43       29.64      4.61 o
  -9   1   8        8.52        7.40      2.92 o
  -8   1   8        8.41        5.78      1.50 o
  -7   1   8      106.94      105.93      3.84 o
  -6   1   8      138.71      142.75      4.08 o
  -5   1   8        4.31        4.45      0.85 o
  -4   1   8     1156.10     1074.32      9.54 o
  -3   1   8        7.45        7.53      0.65 o
  -2   1   8       70.60       78.35      1.67 o
  -1   1   8      764.32      792.40      9.02 o
   0   1   8      385.36      392.33      4.52 o
   1   1   8      151.66      172.22      2.50 o
   2   1   8     5382.59     5718.43     54.48 o
   3   1   8       28.88       23.99      1.20 o
   4   1   8        3.13        2.13      0.96 o
   5   1   8     2117.79     1991.59     22.66 o
   6   1   8        9.53        8.87      1.33 o
   7   1   8        0.73        2.16      1.12 o
   8   1   8       27.61       33.85      3.05 o
   9   1   8      153.92      174.35      7.23 o
  -9   2   8       44.07       48.68      5.31 o
  -8   2   8        3.48        0.82      2.02 o
  -7   2   8       12.03       10.11      1.69 o
  -6   2   8       54.50       53.32      3.25 o
  -5   2   8       40.24       43.00      1.80 o
  -4   2   8        3.20        4.46      0.68 o
  -3   2   8       91.56       93.77      2.16 o
  -2   2   8       59.07       70.06      2.60 o
  -1   2   8       72.19       84.76      2.78 o
   0   2   8      101.71      106.65      2.02 o
   1   2   8      264.47      245.88      7.45 o
   2   2   8      100.65      111.63      2.05 o
   3   2   8      683.80      697.91      6.98 o
   4   2   8       30.90       27.20      1.47 o
   5   2   8       19.01       21.64      1.70 o
   6   2   8      113.30      117.42      3.66 o
   7   2   8       17.18       12.11      1.90 o
   8   2   8        3.19        2.87      1.40 o
   9   2   8      132.54      154.71      5.29 o
  -8   3   8       25.84       28.02      3.96 o
  -7   3   8        3.86        2.05      1.50 o
  -6   3   8        6.77        5.81      1.19 o
  -5   3   8       25.67       28.62      1.74 o
  -4   3   8      146.31      151.65      3.09 o
  -3   3   8       63.64       55.88      1.74 o
  -2   3   8      329.73      356.33      4.45 o
  -1   3   8        7.54        5.67      0.93 o
   0   3   8      774.34      837.04      9.01 o
   1   3   8      730.19      800.45     10.04 o
   2   3   8       23.03       17.31      1.34 o
   3   3   8       61.55       79.05      2.02 o
   4   3   8       70.81       78.98      2.14 o
   5   3   8        1.35        0.55      0.76 o
   6   3   8      231.54      233.59      4.83 o
   7   3   8        8.45        5.88      1.30 o
   8   3   8        0.03        0.24      1.16 o
   9   3   8       33.36       37.86      3.56 o
  -8   4   8        0.15        2.51      2.03 o
  -7   4   8       40.93       41.66      3.58 o
  -6   4   8       39.98       37.41      4.41 o
  -5   4   8      103.76      103.27      3.13 o
  -4   4   8        0.99        1.47      0.70 o
  -3   4   8        6.56        5.14      0.83 o
  -2   4   8        1.59        2.32      0.64 o
  -1   4   8       77.25       73.79      1.61 o
   0   4   8       24.85       33.43      1.25 o
   1   4   8       46.33       51.41      2.28 o
   2   4   8      255.01      273.57      4.86 o
   3   4   8        4.60        5.08      1.06 o
   4   4   8        3.50        3.67      0.82 o
   5   4   8      116.15      114.58      3.56 o
   6   4   8       19.15       19.53      1.98 o
   7   4   8      520.14      529.51      8.37 o
   8   4   8       13.42       12.63      1.92 o
   9   4   8       13.35       16.16      4.10 o
  -7   5   8       10.39        8.11      3.90 o
  -6   5   8       44.30       46.60      2.98 o
  -5   5   8      155.06      168.40      4.27 o
  -4   5   8        1.71        1.68      0.88 o
  -3   5   8      118.45      114.75      2.89 o
  -2   5   8      132.02      131.31      3.89 o
  -1   5   8        6.39        6.43      1.05 o
   0   5   8      233.37      252.05      4.44 o
   1   5   8        7.55        5.50      1.40 o
   2   5   8      111.27      115.13      2.97 o
   3   5   8      214.32      219.57      4.27 o
   4   5   8       24.02       25.02      1.68 o
   5   5   8       17.20       14.52      2.01 o
   6   5   8       12.53       10.31      1.91 o
   7   5   8       27.22       37.01      4.38 o
   8   5   8        3.07        4.69      1.76 o
  -7   6   8       10.40        6.12      2.41 o
  -6   6   8        5.13        3.17      1.53 o
  -5   6   8        0.49        1.05      1.05 o
  -4   6   8       26.03       26.17      1.99 o
  -3   6   8       14.13       12.73      1.56 o
  -2   6   8        3.81        5.30      1.64 o
  -1   6   8        5.84        4.66      0.91 o
   0   6   8       77.40       79.39      2.19 o
   1   6   8      107.42      114.85      3.18 o
   2   6   8       10.47       10.14      1.29 o
   3   6   8        0.40       -0.70      0.70 o
   4   6   8       47.89       51.30      2.68 o
   5   6   8        0.96        1.26      1.04 o
   6   6   8        0.16        0.97      1.18 o
   7   6   8      139.19      132.43      4.50 o
   8   6   8        1.65        2.91      2.04 o
  -6   7   8       26.27       31.47      3.60 o
  -5   7   8      145.29      149.12      6.44 o
  -4   7   8        2.11        2.50      1.29 o
  -3   7   8        0.02       -0.27      0.99 o
  -2   7   8       42.92       43.61      3.26 o
  -1   7   8       11.57       11.47      1.43 o
   0   7   8      159.49      161.22      4.46 o
   1   7   8      154.03      160.21      4.43 o
   2   7   8      103.72       98.33      3.21 o
   3   7   8        2.88        3.10      1.06 o
   4   7   8       25.54       27.55      2.08 o
   5   7   8        8.59        7.95      1.69 o
   6   7   8       70.09       72.41      3.52 o
   7   7   8      142.60      156.80      5.57 o
  -5   8   8        2.42        3.34      2.14 o
  -4   8   8        4.01        5.38      2.68 o
  -3   8   8       10.05       10.13      1.73 o
  -2   8   8        8.67        9.75      2.20 o
  -1   8   8       29.76       28.00      2.35 o
   0   8   8        0.15       -0.13      1.27 o
   1   8   8      190.66      201.57      5.42 o
   2   8   8        2.13        3.72      1.27 o
   3   8   8       18.18       19.25      2.15 o
   4   8   8       29.54       32.39      4.23 o
   5   8   8       17.48       16.63      3.00 o
   6   8   8        0.04        2.94      2.16 o
  -3   9   8        0.03        0.12      2.05 o
  -2   9   8       42.41       39.60      5.55 o
  -1   9   8        6.57        4.40      2.08 o
   0   9   8        1.28        1.73      1.81 o
   1   9   8        0.14       -0.31      1.22 o
   2   9   8       28.61       29.84      2.75 o
   3   9   8        0.04       -0.03      1.26 o
   4   9   8       13.95       17.03      2.46 o
   5   9   8        0.19        2.04      1.91 o
  -1  10   8       26.16       22.96      4.36 o
   0  10   8        1.80        2.16      2.64 o
   1  10   8       16.37       11.79      3.38 o
   2  10   8       46.40       43.16      3.83 o
  -3  -9   9        1.38        3.34      2.52 o
  -2  -9   9       68.78       72.95      5.59 o
  -1  -9   9       58.22       46.85      4.73 o
   0  -9   9       13.72       18.35      3.70 o
   1  -9   9       20.56       28.34      3.91 o
   2  -9   9       30.70       36.65      3.61 o
   3  -9   9        1.55        0.37      2.88 o
  -5  -8   9        1.78        6.85      2.28 o
  -4  -8   9        0.38        0.97      2.30 o
  -3  -8   9        6.05        7.93      2.71 o
  -2  -8   9        0.12        1.43      3.44 o
  -1  -8   9       62.85       65.69      4.44 o
   0  -8   9       14.80       15.71      2.67 o
   1  -8   9        0.11       -0.79      1.35 o
   2  -8   9        0.08        1.20      1.47 o
   3  -8   9        9.72        8.55      2.21 o
   4  -8   9        0.18       -0.97      2.95 o
  -6  -7   9        5.39        7.42      2.74 o
  -5  -7   9       18.84       23.68      4.45 o
  -4  -7   9        1.66        2.30      1.72 o
  -3  -7   9       53.78       52.85      4.30 o
  -2  -7   9       34.12       40.03      5.08 o
  -1  -7   9        5.39        5.01      1.93 o
   0  -7   9       15.13        9.19      1.85 o
   1  -7   9       13.60       11.19      2.36 o
   2  -7   9        0.01        0.55      1.48 o
   3  -7   9        7.14        6.82      1.91 o
   4  -7   9       23.08       23.19      3.58 o
   5  -7   9       38.46       30.19      4.28 o
   6  -7   9        0.33       -2.88      2.88 o
  -7  -6   9      116.68      121.76      6.46 o
  -6  -6   9       72.19       80.70      6.09 o
  -5  -6   9       10.08       11.31      2.28 o
  -4  -6   9        8.76        8.18      2.44 o
  -3  -6   9       11.63       11.97      1.82 o
  -2  -6   9       61.94       60.61      3.93 o
  -1  -6   9       16.35       11.36      1.95 o
   0  -6   9        0.31        0.44      1.01 o
   1  -6   9        4.29        2.90      1.43 o
   2  -6   9       52.88       51.59      2.95 o
   3  -6   9       14.24        9.37      1.75 o
   4  -6   9        0.05        0.30      1.69 o
   5  -6   9        2.06        1.53      1.72 o
   6  -6   9       48.34       45.09      4.38 o
  -8  -5   9       17.91       20.55      2.28 o
  -7  -5   9        0.43        3.21      1.84 o
  -6  -5   9        0.43       -1.02      1.15 o
  -5  -5   9       72.92       69.80      4.20 o
  -4  -5   9        2.71        3.61      1.42 o
  -3  -5   9      233.54      237.33     13.10 o
  -2  -5   9       30.09       30.46      2.36 o
  -1  -5   9        1.35        2.66      0.83 o
   0  -5   9      378.82      346.67      5.27 o
   1  -5   9        1.33        1.63      0.90 o
   2  -5   9      144.21      153.99      6.86 o
   3  -5   9       36.04       32.54      2.40 o
   4  -5   9        1.90        0.95      1.21 o
   5  -5   9       27.86       28.93      4.26 o
   6  -5   9       57.73       59.19      4.38 o
   7  -5   9        2.45        0.83      1.87 o
  -8  -4   9       13.13       15.73      2.06 o
  -7  -4   9       15.76       11.07      1.86 o
  -6  -4   9        5.30        4.88      1.48 o
  -5  -4   9        8.02        8.39      1.33 o
  -4  -4   9        0.63        0.88      0.76 o
  -3  -4   9     1345.45     1399.12     28.60 o
  -2  -4   9      361.75      344.21      6.80 o
  -1  -4   9      614.19      620.64      8.06 o
   0  -4   9       28.38       27.12      1.58 o
   1  -4   9        0.15        1.24      0.73 o
   2  -4   9       81.51       75.20      2.75 o
   3  -4   9        5.94        8.26      1.93 o
   4  -4   9       14.96       10.42      2.56 o
   5  -4   9      137.84      142.99     10.45 o
   6  -4   9      111.21      120.25      6.32 o
   7  -4   9       42.16       37.24      8.72 o
   8  -4   9       12.42        9.36      3.44 o
  -8  -3   9        7.94        7.70      1.70 o
  -7  -3   9       87.67       82.83      3.15 o
  -6  -3   9       99.07       94.56      3.63 o
  -5  -3   9      680.32      677.54      8.41 o
  -4  -3   9        5.98        5.71      1.14 o
  -3  -3   9        3.04        5.65      1.40 o
  -2  -3   9      201.49      212.70      5.32 o
  -1  -3   9       71.50       78.55      2.90 o
   0  -3   9       30.41       35.75      1.35 o
   1  -3   9      299.82      322.36      4.58 o
   2  -3   9      342.05      331.21      5.23 o
   3  -3   9      181.33      194.59      4.06 o
   4  -3   9       82.51       72.91      3.29 o
   5  -3   9       15.58       14.10      1.88 o
   6  -3   9       34.66       32.12      2.77 o
   7  -3   9        2.01        2.87      1.51 o
   8  -3   9        8.82       10.26      4.14 o
  -9  -2   9       17.71       11.65      4.21 o
  -8  -2   9      111.39      134.29      4.01 o
  -7  -2   9       16.56       15.64      1.83 o
  -6  -2   9      105.32      109.47      4.07 o
  -5  -2   9     2444.36     2509.08     26.45 o
  -4  -2   9        0.51        1.42      0.68 o
  -3  -2   9       86.96      102.25      2.98 o
  -2  -2   9        8.39       10.09      1.39 o
  -1  -2   9       10.62       18.89      1.58 o
   0  -2   9      236.96      291.95      3.86 o
   1  -2   9      535.03      578.44      5.72 o
   2  -2   9       32.11       27.98      1.08 o
   3  -2   9        0.73        2.09      0.60 o
   4  -2   9        6.66        3.94      1.04 o
   5  -2   9        6.97        6.86      1.39 o
   6  -2   9       36.31       27.94      2.52 o
   7  -2   9        5.90        6.05      1.67 o
   8  -2   9        3.48        2.63      1.69 o
   9  -2   9       80.79       80.46      9.42 o
  -9  -1   9        0.65        0.49      1.98 o
  -8  -1   9       73.83       76.89      3.49 o
  -7  -1   9      110.83      114.13      4.81 o
  -6  -1   9       44.78       44.74      2.51 o
  -5  -1   9     2203.13     2217.15     35.26 o
  -4  -1   9       39.76       37.53      2.39 o
  -3  -1   9      305.01      311.79      4.32 o
  -2  -1   9      236.33      261.38      6.74 o
  -1  -1   9     1832.10     2125.78     31.80 o
   0  -1   9        1.76        0.40      0.33 o
   1  -1   9      795.03      810.05      8.35 o
   2  -1   9       61.61       52.55      1.36 o
   3  -1   9       25.84       19.67      2.09 o
   4  -1   9     2168.06     2019.67     18.53 o
   5  -1   9       23.85       26.62      2.17 o
   6  -1   9      168.65      189.29      5.40 o
   7  -1   9        0.50        0.26      1.16 o
   8  -1   9       74.37       75.67      4.36 o
   9  -1   9        4.54        0.97      3.22 o
  -9   0   9        8.16        7.30      2.39 o
  -8   0   9      287.77      318.73      9.46 o
  -7   0   9      108.86      107.61      4.49 o
  -6   0   9        2.88        3.70      1.14 o
  -5   0   9      313.56      301.38      4.76 o
  -4   0   9      245.61      234.58      3.33 o
  -3   0   9      493.60      504.72      5.57 o
  -2   0   9       36.66       33.64      1.61 o
  -1   0   9     1973.44     2128.54     24.89 o
   0   0   9       53.16       56.40      1.11 o
   1   0   9      803.93      891.67      9.96 o
   2   0   9     1997.72     2177.11     20.13 o
   3   0   9        2.67        3.72      0.67 o
   4   0   9      579.39      528.78      6.60 o
   5   0   9      227.15      218.95      4.61 o
   6   0   9       27.78       25.77      2.38 o
   7   0   9        0.64        1.67      1.29 o
   8   0   9        5.95        2.82      1.52 o
   9   0   9        0.23        1.71      2.38 o
  -9   1   9        0.16       -2.02      2.02 o
  -8   1   9        1.16        1.24      1.34 o
  -7   1   9        6.43        3.69      1.52 o
  -6   1   9      106.91      108.26      3.72 o
  -5   1   9       43.45       47.47      1.72 o
  -4   1   9       18.24       19.73      1.03 o
  -3   1   9      908.22      864.66      8.05 o
  -2   1   9       10.58        9.88      0.78 o
  -1   1   9     8919.88     9570.24     88.78 o
   0   1   9        2.05        8.01      0.65 o
   1   1   9      471.26      515.48      4.98 o
   2   1   9     2185.83     2287.79     23.44 o
   3   1   9       32.71       32.96      1.39 o
   4   1   9       33.30       28.01      1.63 o
   5   1   9      335.28      321.12      6.40 o
   6   1   9      254.54      230.42      5.14 o
   7   1   9        0.40        1.58      1.06 o
   8   1   9       11.87       12.56      2.44 o
   9   1   9       22.25       14.72      3.59 o
  -8   2   9       22.94       23.11      3.70 o
  -7   2   9        4.55        5.11      1.45 o
  -6   2   9        3.11        3.75      1.25 o
  -5   2   9       69.82       65.95      2.15 o
  -4   2   9       99.53       86.39      2.22 o
  -3   2   9        9.77       10.33      0.72 o
  -2   2   9       56.65       48.44      2.19 o
  -1   2   9      962.60     1033.02     16.83 o
   0   2   9       27.76       25.66      1.04 o
   1   2   9       88.86       84.75      2.02 o
   2   2   9     1441.33     1422.39     12.75 o
   3   2   9      418.16      433.28      5.70 o
   4   2   9      178.06      158.02      3.28 o
   5   2   9       58.44       59.06      2.32 o
   6   2   9      726.18      736.17     10.37 o
   7   2   9        4.27        2.37      1.13 o
   8   2   9       43.40       42.81      3.01 o
   9   2   9        8.08        3.68      3.48 o
  -8   3   9       18.70       16.94      2.90 o
  -7   3   9        0.32        0.43      1.34 o
  -6   3   9        8.22        6.53      1.28 o
  -5   3   9      240.00      255.18      4.81 o
  -4   3   9      232.38      241.76      4.02 o
  -3   3   9     1132.89     1122.16     10.87 o
  -2   3   9      474.11      452.19      5.22 o
  -1   3   9       33.92       30.15      1.22 o
   0   3   9       76.38       72.67      2.68 o
   1   3   9     1384.57     1434.89     14.24 o
   2   3   9      296.92      310.69      7.42 o
   3   3   9     1194.16     1263.37     11.31 o
   4   3   9       34.81       37.19      1.82 o
   5   3   9      128.37      138.56      3.44 o
   6   3   9      447.80      440.03      6.96 o
   7   3   9        6.71        6.60      1.41 o
   8   3   9       27.97       25.86      3.75 o
   9   3   9       19.85       15.21      3.09 o
  -8   4   9       27.34       22.37      3.24 o
  -7   4   9        3.63        4.36      1.74 o
  -6   4   9       31.30       33.13      2.44 o
  -5   4   9       97.79       95.15      3.00 o
  -4   4   9       11.71       10.28      1.13 o
  -3   4   9        4.77        6.02      0.97 o
  -2   4   9       32.55       31.11      1.59 o
  -1   4   9       68.50       72.91      1.96 o
   0   4   9        4.99        8.37      0.96 o
   1   4   9        3.17        1.90      0.83 o
   2   4   9        7.38        9.34      1.22 o
   3   4   9       11.53       15.59      1.38 o
   4   4   9      183.26      192.46      3.84 o
   5   4   9       34.45       29.33      2.12 o
   6   4   9      576.08      567.51      8.34 o
   7   4   9       97.27       94.14      5.13 o
   8   4   9        7.92        6.86      1.67 o
  -7   5   9        0.49        1.51      1.61 o
  -6   5   9        0.64        0.82      1.24 o
  -5   5   9       36.05       40.13      2.29 o
  -4   5   9        5.36        6.43      1.16 o
  -3   5   9      140.98      143.97      3.15 o
  -2   5   9        9.34       11.35      1.04 o
  -1   5   9        0.85        0.59      0.54 o
   0   5   9      132.41      134.28      3.18 o
   1   5   9      235.69      266.96      4.66 o
   2   5   9       23.22       21.29      1.51 o
   3   5   9        1.85        1.87      1.03 o
   4   5   9        0.30        1.25      0.83 o
   5   5   9       17.78       19.50      3.47 o
   6   5   9      130.66      137.18      5.46 o
   7   5   9       39.59       44.24      4.01 o
   8   5   9        0.37        2.49      1.64 o
  -7   6   9        2.31        2.33      2.09 o
  -6   6   9      133.18      142.75      4.88 o
  -5   6   9        9.59       11.49      2.09 o
  -4   6   9      259.48      262.98      5.89 o
  -3   6   9       33.74       36.91      3.43 o
  -2   6   9       55.02       52.38      2.37 o
  -1   6   9       45.13       48.77      2.35 o
   0   6   9        8.45        7.71      1.18 o
   1   6   9      189.38      203.93      5.52 o
   2   6   9      102.50      102.24      3.06 o
   3   6   9        3.61        2.51      0.93 o
   4   6   9      116.75      111.68      3.65 o
   5   6   9       17.42       18.76      1.92 o
   6   6   9       15.13       11.67      2.13 o
   7   6   9        3.60        2.53      1.82 o
   8   6   9        1.01        1.10      2.03 o
  -6   7   9        0.89        1.76      1.87 o
  -5   7   9      182.00      190.98      5.46 o
  -4   7   9        0.49        0.49      1.12 o
  -3   7   9       29.34       26.90      2.18 o
  -2   7   9       34.18       33.37      2.20 o
  -1   7   9        7.51        7.11      1.74 o
   0   7   9        3.64        3.73      1.07 o
   1   7   9      451.53      471.01      7.52 o
   2   7   9        0.11        0.88      1.00 o
   3   7   9        0.27        0.04      0.95 o
   4   7   9       41.44       36.96      3.77 o
   5   7   9        0.62        1.50      1.21 o
   6   7   9        0.29        0.68      1.36 o
   7   7   9       55.67       49.28      3.63 o
  -5   8   9        4.44        6.18      1.95 o
  -4   8   9       24.02       24.52      2.46 o
  -3   8   9       27.13       30.88      2.52 o
  -2   8   9       56.40       54.68      4.24 o
  -1   8   9        0.01        0.61      1.32 o
   0   8   9        1.79        1.31      1.41 o
   1   8   9       35.86       34.08      3.26 o
   2   8   9        3.78        4.19      1.28 o
   3   8   9       23.78       25.77      2.20 o
   4   8   9        0.01       -0.25      1.10 o
   5   8   9        2.13        2.35      1.44 o
   6   8   9       21.87       23.75      2.77 o
  -3   9   9        7.85        3.96      3.66 o
  -2   9   9        8.35       12.18      2.78 o
  -1   9   9       27.38       23.06      5.73 o
   0   9   9        6.80        7.83      2.15 o
   1   9   9       13.00       14.24      2.11 o
   2   9   9       78.00       87.00      5.03 o
   3   9   9       32.01       31.49      4.23 o
   4   9   9        0.71       -0.05      1.36 o
   0  10   9       56.30       62.97      6.33 o
   1  10   9        2.33        5.54      2.74 o
   2  10   9      193.30      194.50     11.28 o
  -3  -9  10        4.70        9.32      2.94 o
  -2  -9  10       16.35       14.18      3.28 o
  -1  -9  10       37.32       39.10      5.12 o
   0  -9  10        6.01        6.03      2.41 o
   1  -9  10       20.55       21.52      3.32 o
   2  -9  10        0.58        0.42      2.94 o
  -5  -8  10       11.06        7.75      2.99 o
  -4  -8  10       10.98        8.48      3.57 o
  -3  -8  10       33.58       38.02      4.31 o
  -2  -8  10        8.72       13.64      3.07 o
  -1  -8  10       81.05       90.24      7.84 o
   0  -8  10        0.01        2.51      1.84 o
   1  -8  10        0.08        4.13      2.04 o
   2  -8  10       62.52       75.36      5.98 o
   3  -8  10        0.08        0.14      2.13 o
   4  -8  10       60.89       60.94      8.04 o
  -6  -7  10        8.40        6.06      2.77 o
  -5  -7  10       36.91       33.65      3.44 o
  -4  -7  10        0.10        1.29      1.83 o
  -3  -7  10       12.02        5.77      3.91 o
  -2  -7  10        6.01        4.96      1.89 o
  -1  -7  10       92.45       80.18      4.27 o
   0  -7  10       59.50       64.42      3.91 o
   1  -7  10       10.91       11.97      2.71 o
   2  -7  10       42.41       43.93      3.66 o
   3  -7  10        5.54        7.36      2.20 o
   4  -7  10        1.35        2.15      1.99 o
   5  -7  10        8.82       12.73      3.94 o
  -7  -6  10       33.64       26.57      5.20 o
  -6  -6  10       25.95       34.49      5.35 o
  -5  -6  10       12.59       13.84      2.46 o
  -4  -6  10       36.26       36.39      3.12 o
  -3  -6  10        7.28        7.79      1.87 o
  -2  -6  10       13.90       16.05      2.30 o
  -1  -6  10      212.22      202.00      5.91 o
   0  -6  10        0.65        2.44      1.15 o
   1  -6  10        0.80        3.48      1.50 o
   2  -6  10       40.85       39.35      2.67 o
   3  -6  10        2.15        3.24      1.34 o
   4  -6  10       18.25       13.96      2.77 o
   5  -6  10       37.24       35.30      5.18 o
   6  -6  10      115.66      106.95      5.93 o
  -8  -5  10        4.58        7.74      2.75 o
  -7  -5  10       12.22       15.22      6.15 o
  -6  -5  10       52.71       58.34      4.60 o
  -5  -5  10       30.83       29.97      2.90 o
  -4  -5  10        4.65        4.10      1.57 o
  -3  -5  10        1.60        4.07      1.48 o
  -2  -5  10      277.71      287.98      6.55 o
  -1  -5  10       33.98       40.25      3.51 o
   0  -5  10      122.20      111.67      4.11 o
   1  -5  10      226.10      212.82      6.13 o
   2  -5  10       14.65       12.92      2.05 o
   3  -5  10       15.45       17.45      1.93 o
   4  -5  10        3.08        2.79      1.28 o
   5  -5  10        1.17        2.20      1.65 o
   6  -5  10        1.66        0.48      1.63 o
   7  -5  10        0.35        2.30      2.03 o
  -8  -4  10        0.76       -0.41      1.38 o
  -7  -4  10        6.98        4.38      1.57 o
  -6  -4  10      568.26      575.03      9.86 o
  -5  -4  10        3.52        3.66      1.01 o
  -4  -4  10       89.40       84.75      3.71 o
  -3  -4  10       43.26       41.14      3.63 o
  -2  -4  10        0.17        1.44      1.51 o
  -1  -4  10       43.55       42.66      2.21 o
   0  -4  10       43.42       46.39      2.17 o
   1  -4  10       96.30      104.64      5.46 o
   2  -4  10       77.51       74.11      3.56 o
   3  -4  10      208.06      205.71      4.54 o
   4  -4  10        0.10        0.78      1.09 o
   5  -4  10       42.51       38.41      3.23 o
   6  -4  10        1.86        1.66      1.55 o
   7  -4  10       56.39       56.94      4.54 o
   8  -4  10        0.13        4.19      3.78 o
  -8  -3  10       14.44       15.74      2.05 o
  -7  -3  10        2.86        2.37      1.33 o
  -6  -3  10       21.44       25.77      3.54 o
  -5  -3  10        0.29        2.15      0.97 o
  -4  -3  10       19.85       16.90      2.08 o
  -3  -3  10       39.67       41.74      2.98 o
  -2  -3  10        6.08        6.24      1.42 o
  -1  -3  10      328.80      296.46      5.47 o
   0  -3  10       47.08       44.33      1.51 o
   1  -3  10        0.06        0.38      0.47 o
   2  -3  10       50.04       49.36      3.51 o
   3  -3  10      218.37      184.82      4.00 o
   4  -3  10      147.67      129.28      4.10 o
   5  -3  10        0.06        1.41      1.20 o
   6  -3  10        4.38        6.04      1.75 o
   7  -3  10        1.11        1.88      1.46 o
   8  -3  10      118.73      123.47      6.55 o
  -9  -2  10       12.31       12.46      2.89 o
  -8  -2  10       11.83       10.30      2.01 o
  -7  -2  10       14.90       15.20      1.66 o
  -6  -2  10      486.91      507.91     11.16 o
  -5  -2  10        0.27        0.23      0.84 o
  -4  -2  10      126.82      118.34      3.34 o
  -3  -2  10        5.59        3.96      1.26 o
  -2  -2  10     2442.70     2647.79     32.46 o
  -1  -2  10      345.18      347.32      6.75 o
   0  -2  10       22.56       25.94      1.09 o
   1  -2  10       69.12       73.21      2.63 o
   2  -2  10       85.26       80.15      1.78 o
   3  -2  10       21.57       20.32      1.42 o
   4  -2  10        5.22        4.85      1.17 o
   5  -2  10        6.39       10.23      1.79 o
   6  -2  10        6.13        8.55      1.63 o
   7  -2  10        0.00        0.91      1.26 o
   8  -2  10       35.76       36.09      4.65 o
  -9  -1  10        2.24        0.62      3.10 o
  -8  -1  10       94.34      109.85      5.50 o
  -7  -1  10       17.60       16.67      3.98 o
  -6  -1  10        5.67        4.66      1.36 o
  -5  -1  10      421.43      418.80      6.68 o
  -4  -1  10        5.11        5.18      0.94 o
  -3  -1  10        5.80        2.39      0.71 o
  -2  -1  10      600.90      669.99     16.56 o
  -1  -1  10       41.63       43.66      2.60 o
   0  -1  10        1.42        2.04      0.40 o
   1  -1  10      809.17      875.09      9.03 o
   2  -1  10        6.20        8.47      0.71 o
   3  -1  10        0.67        4.10      0.62 o
   4  -1  10      146.96      147.37      3.19 o
   5  -1  10      136.66      117.78      3.95 o
   6  -1  10       84.06       86.12      3.76 o
   7  -1  10       20.22       19.04      2.34 o
   8  -1  10       16.23       14.81      2.39 o
   9  -1  10       44.01       47.97      7.74 o
  -9   0  10        3.28        2.64      2.20 o
  -8   0  10       15.34       18.87      2.06 o
  -7   0  10      223.38      236.02      6.85 o
  -6   0  10       22.41       30.39      3.93 o
  -5   0  10      740.80      739.73      8.72 o
  -4   0  10      418.47      384.64      5.15 o
  -3   0  10       19.97       23.90      1.84 o
  -2   0  10      480.01      621.65      9.14 o
  -1   0  10      236.91      257.33      4.70 o
   0   0  10       15.80        9.55      0.62 o
   1   0  10       17.56       22.55      1.16 o
   2   0  10      132.82      131.68      2.40 o
   3   0  10       48.67       56.73      1.91 o
   4   0  10       63.22       56.10      2.00 o
   5   0  10       26.93       21.26      1.70 o
   6   0  10        2.57        2.34      0.98 o
   7   0  10       44.80       48.79      3.28 o
   8   0  10       15.48       12.31      2.28 o
   9   0  10        0.04       -1.53      2.88 o
  -9   1  10        0.05        3.44      2.54 o
  -8   1  10       54.60       64.82      4.59 o
  -7   1  10      163.82      162.23      5.49 o
  -6   1  10       21.43       21.42      1.88 o
  -5   1  10      123.55      122.54      3.33 o
  -4   1  10     3844.96     3821.06     30.41 o
  -3   1  10       23.59       23.51      1.18 o
  -2   1  10      705.62      693.13      7.36 o
  -1   1  10       28.04       34.93      1.43 o
   0   1  10      459.02      560.76      6.69 o
   1   1  10      344.71      335.66      3.74 o
   2   1  10      319.05      347.45      4.07 o
   3   1  10        5.35        0.92      0.54 o
   4   1  10       67.70       64.33      2.04 o
   5   1  10     1964.74     1871.56     19.69 o
   6   1  10        5.75        4.43      1.62 o
   7   1  10      110.91      111.85      3.94 o
   8   1  10       22.72       25.17      4.33 o
   9   1  10        0.17        0.75      3.14 o
  -8   2  10       68.61       69.43      5.38 o
  -7   2  10       70.11       84.18      4.07 o
  -6   2  10       38.96       35.81      2.32 o
  -5   2  10       12.36       11.77      1.13 o
  -4   2  10      660.14      656.82      7.38 o
  -3   2  10        5.02        4.79      0.67 o
  -2   2  10      583.05      622.23      8.31 o
  -1   2  10       64.36       74.99      3.00 o
   0   2  10      801.43      920.90      9.46 o
   1   2  10       30.27       35.87      1.93 o
   2   2  10     1879.04     1885.72     29.30 o
   3   2  10      382.22      422.47      5.02 o
   4   2  10       32.57       31.91      1.53 o
   5   2  10     2514.23     2402.73     21.99 o
   6   2  10       84.02       79.62      4.13 o
   7   2  10       16.37       19.96      3.12 o
   8   2  10        3.24        1.01      1.33 o
   9   2  10        1.40        3.69      3.01 o
  -8   3  10        2.72        0.82      2.17 o
  -7   3  10       21.34       30.03      2.79 o
  -6   3  10       19.75       22.27      2.05 o
  -5   3  10       27.41       29.41      1.67 o
  -4   3  10      229.14      217.93      3.79 o
  -3   3  10       11.89       11.82      0.96 o
  -2   3  10      246.81      240.32      4.26 o
  -1   3  10      277.19      295.05      3.98 o
   0   3  10     1372.69     1544.40     14.23 o
   1   3  10      207.37      227.96      4.21 o
   2   3  10     1224.31     1259.74     19.44 o
   3   3  10       77.92       74.70      2.01 o
   4   3  10       10.62        9.79      1.17 o
   5   3  10     1267.22     1259.42     13.39 o
   6   3  10       44.44       44.84      2.42 o
   7   3  10       26.72       21.34      1.99 o
   8   3  10        0.24        2.31      1.33 o
   9   3  10       47.66       51.72      4.71 o
  -8   4  10        4.48        3.82      2.21 o
  -7   4  10       10.06        7.19      1.97 o
  -6   4  10       22.56       27.43      2.29 o
  -5   4  10        4.19        3.13      0.95 o
  -4   4  10      178.69      173.55      3.51 o
  -3   4  10      174.19      176.53      3.27 o
  -2   4  10       19.78       20.59      1.11 o
  -1   4  10        3.01        2.02      0.63 o
   0   4  10       52.56       64.67      2.24 o
   1   4  10       68.60       67.94      2.56 o
   2   4  10      158.54      161.03      3.53 o
   3   4  10      834.49      852.49     10.41 o
   4   4  10        6.68        7.25      1.22 o
   5   4  10       21.51       21.48      1.94 o
   6   4  10       49.31       53.63      3.43 o
   7   4  10       39.29       39.39      2.62 o
   8   4  10        0.66        2.23      1.41 o
  -7   5  10        7.20        8.59      3.23 o
  -6   5  10        0.25        0.58      1.20 o
  -5   5  10       87.33       95.64      3.23 o
  -4   5  10        1.47        1.04      0.83 o
  -3   5  10       88.15       91.06      2.47 o
  -2   5  10        0.44        0.45      0.59 o
  -1   5  10      168.80      160.11      4.20 o
   0   5  10      203.57      221.09      4.23 o
   1   5  10      113.22      120.21      3.04 o
   2   5  10       51.10       49.73      2.57 o
   3   5  10      122.16      124.07      4.38 o
   4   5  10      115.02      124.33      3.60 o
   5   5  10       59.99       63.15      3.44 o
   6   5  10      243.95      271.22      7.08 o
   7   5  10       25.27       13.78      2.06 o
   8   5  10        0.92        1.40      1.62 o
  -7   6  10        1.17        2.04      2.09 o
  -6   6  10       10.62        8.72      3.49 o
  -5   6  10       79.64       80.42      4.41 o
  -4   6  10       34.90       39.88      3.23 o
  -3   6  10       27.81       29.69      2.74 o
  -2   6  10       56.35       54.46      2.13 o
  -1   6  10       85.25       79.61      4.46 o
   0   6  10       67.23       69.71      3.34 o
   1   6  10       38.59       41.87      2.11 o
   2   6  10       33.11       31.86      1.93 o
   3   6  10        1.47        0.74      0.87 o
   4   6  10       51.03       50.16      2.66 o
   5   6  10      115.08      109.35      4.49 o
   6   6  10       50.02       45.13      3.45 o
   7   6  10      367.90      382.79     14.22 o
  -6   7  10        0.17        3.76      2.05 o
  -5   7  10       31.39       32.82      2.77 o
  -4   7  10        4.39        2.90      1.25 o
  -3   7  10       64.87       66.67      2.99 o
  -2   7  10      104.58      108.59      8.80 o
  -1   7  10        2.28        2.31      1.40 o
   0   7  10        2.88        3.14      1.02 o
   1   7  10        7.40        5.37      1.22 o
   2   7  10       65.72       68.85      2.88 o
   3   7  10       84.92       84.78      3.20 o
   4   7  10       28.81       24.67      2.09 o
   5   7  10        2.66        3.50      1.37 o
   6   7  10        0.12        1.50      1.46 o
   7   7  10        7.97        8.88      2.15 o
  -5   8  10       31.63       25.11      4.32 o
  -4   8  10        1.19        1.40      1.75 o
  -3   8  10       65.31       62.56      4.58 o
  -2   8  10       48.42       51.64      4.21 o
  -1   8  10        0.85       -1.13      1.13 o
   0   8  10       53.83       49.55      4.22 o
   1   8  10       70.15       65.68      4.54 o
   2   8  10        0.95        3.09      1.19 o
   3   8  10        8.94        9.08      2.14 o
   4   8  10        3.31        3.09      1.36 o
   5   8  10       90.19      101.25      4.07 o
   6   8  10        0.16        2.70      1.71 o
  -3   9  10        5.61       10.28      3.35 o
  -2   9  10       37.43       42.77      4.32 o
  -1   9  10       21.64       21.48      3.76 o
   0   9  10        2.54        1.71      1.73 o
   1   9  10       22.67       22.28      2.57 o
   2   9  10       10.92       11.23      2.04 o
   3   9  10       21.00       23.05      3.05 o
   4   9  10        0.17        1.13      1.37 o
   0  10  10       10.21       12.52      3.72 o
   1  10  10       20.84       20.35      4.23 o
  -3  -9  11        0.34        1.58      2.48 o
  -2  -9  11      126.94      132.29      7.17 o
  -1  -9  11       35.28       34.21      4.33 o
   0  -9  11       83.20       88.69      5.29 o
   1  -9  11       10.10       17.89      3.21 o
   2  -9  11       33.06       44.23      6.58 o
  -5  -8  11        3.96        9.53      6.39 o
  -4  -8  11       17.35       12.87      3.72 o
  -3  -8  11        0.01        0.79      2.52 o
  -2  -8  11        1.90        2.80      3.16 o
  -1  -8  11       59.39       61.75      4.31 o
   0  -8  11        0.08        2.39      1.89 o
   1  -8  11        4.24        9.29      2.40 o
   2  -8  11       27.27       30.59      3.62 o
   3  -8  11        0.00       -1.14      2.03 o
   4  -8  11        0.84        1.79      3.22 o
  -6  -7  11        1.59        5.72      2.87 o
  -5  -7  11       89.18       88.41      5.00 o
  -4  -7  11       99.86      104.21      5.10 o
  -3  -7  11       30.75       35.32      3.92 o
  -2  -7  11       75.90       76.47      4.55 o
  -1  -7  11       80.86       77.25      4.32 o
   0  -7  11        8.91        9.77      2.29 o
   1  -7  11        2.22        3.50      1.69 o
   2  -7  11       13.15        8.36      2.21 o
   3  -7  11        6.89       10.18      2.47 o
   4  -7  11       17.82       16.26      4.52 o
   5  -7  11      107.88      107.02      7.04 o
  -7  -6  11       17.86       20.69      3.60 o
  -6  -6  11        8.81        7.47      3.22 o
  -5  -6  11        0.43       -0.49      1.76 o
  -4  -6  11       15.90       12.61      2.28 o
  -3  -6  11        0.00        2.78      1.37 o
  -2  -6  11       12.07       14.90      2.22 o
  -1  -6  11       70.29       65.07      6.44 o
   0  -6  11       72.16       74.62      9.63 o
   1  -6  11        0.01       -0.56      1.22 o
   2  -6  11        9.94        9.59      3.48 o
   3  -6  11       67.59       65.38      3.48 o
   4  -6  11        2.70        4.10      2.47 o
   5  -6  11      179.27      192.28      9.61 o
   6  -6  11      181.70      187.35      7.44 o
  -7  -5  11        5.84        9.13      2.89 o
  -6  -5  11        2.31        4.88      2.25 o
  -5  -5  11       10.29        6.42      2.42 o
  -4  -5  11        4.71        5.34      2.30 o
  -3  -5  11       20.24       19.07      2.27 o
  -2  -5  11        0.82        1.66      1.26 o
  -1  -5  11      120.26      112.87      8.86 o
   0  -5  11      569.34      514.64     18.03 o
   1  -5  11        2.99        4.57      1.36 o
   2  -5  11       29.33       24.38      2.06 o
   3  -5  11       49.14       47.29      3.86 o
   4  -5  11       26.07       24.80      2.47 o
   5  -5  11       53.39       56.18      4.05 o
   6  -5  11       22.13       20.78      3.56 o
   7  -5  11       17.81       13.25      3.61 o
  -8  -4  11        1.17        3.03      2.08 o
  -7  -4  11        1.73        3.26      2.80 o
  -6  -4  11       57.04       63.06      4.64 o
  -5  -4  11      101.97       94.05      4.20 o
  -4  -4  11       45.50       47.62      3.60 o
  -3  -4  11      207.50      211.13      6.03 o
  -2  -4  11      210.34      198.10      5.65 o
  -1  -4  11        8.40        9.79      2.08 o
   0  -4  11       40.13       45.51      2.18 o
   1  -4  11       13.68       14.92      1.46 o
   2  -4  11       25.86       29.93      2.01 o
   3  -4  11        0.11        0.93      1.04 o
   4  -4  11       82.38       69.13      4.54 o
   5  -4  11        5.42        5.84      2.32 o
   6  -4  11       70.37       68.06      4.51 o
   7  -4  11        2.88        1.93      1.90 o
   8  -4  11        0.17        1.35      3.66 o
  -8  -3  11        0.03       -0.36      1.43 o
  -7  -3  11        8.15        5.75      1.42 o
  -6  -3  11       10.88       12.01      1.61 o
  -5  -3  11       26.31       26.76      1.72 o
  -4  -3  11       11.75       11.83      1.83 o
  -3  -3  11      115.38      113.11      5.03 o
  -2  -3  11        0.22        1.11      1.02 o
  -1  -3  11      161.13      167.50      6.46 o
   0  -3  11      273.16      272.45      4.06 o
   1  -3  11       55.62       50.03      1.64 o
   2  -3  11     2143.62     2081.60     25.13 o
   3  -3  11       13.17       18.50      1.54 o
   4  -3  11       44.81       51.73      2.83 o
   5  -3  11       10.36        8.25      1.79 o
   6  -3  11       55.39       57.05      4.03 o
   7  -3  11       21.93       19.94      3.72 o
   8  -3  11       31.95       32.81      6.26 o
  -8  -2  11        0.06        0.55      1.40 o
  -7  -2  11        3.23        2.08      1.10 o
  -6  -2  11       19.91       25.28      2.46 o
  -5  -2  11       32.25       32.66      1.87 o
  -4  -2  11        6.84        6.15      1.47 o
  -3  -2  11       53.05       65.87      5.93 o
  -2  -2  11       42.91       49.21      3.30 o
  -1  -2  11     1119.71     1090.29     15.52 o
   0  -2  11      349.42      375.08      4.78 o
   1  -2  11       38.83       33.82      1.28 o
   2  -2  11       19.51       12.62      1.03 o
   3  -2  11       30.59       24.84      1.58 o
   4  -2  11        9.09        7.96      1.31 o
   5  -2  11       27.35       27.47      2.64 o
   6  -2  11      385.88      368.24     16.01 o
   7  -2  11        0.73        1.33      1.73 o
   8  -2  11        1.02       -0.81      1.64 o
  -9  -1  11        4.03        3.99      2.30 o
  -8  -1  11        1.55        1.04      1.51 o
  -7  -1  11       31.46       29.42      2.69 o
  -6  -1  11       12.22       10.02      1.65 o
  -5  -1  11      708.95      717.28      9.70 o
  -4  -1  11        1.06       -0.27      0.95 o
  -3  -1  11       47.59       53.70      4.24 o
  -2  -1  11      115.17      113.21     11.95 o
  -1  -1  11       90.10       98.93      2.48 o
   0  -1  11      202.23      188.44      2.76 o
   1  -1  11        0.83        0.04      0.37 o
   2  -1  11       48.27       50.07      1.59 o
   3  -1  11        4.97        4.50      0.65 o
   4  -1  11      114.71       92.51      3.50 o
   5  -1  11       34.48       28.52      2.30 o
   6  -1  11       79.26       85.09      5.76 o
   7  -1  11        2.22        2.41      1.36 o
   8  -1  11        1.78        1.68      1.49 o
   9  -1  11        3.16        6.32      4.15 o
  -9   0  11        5.93        3.21      2.26 o
  -8   0  11        9.13       14.14      2.11 o
  -7   0  11        0.36        0.48      1.38 o
  -6   0  11        1.11        1.76      1.12 o
  -5   0  11     2080.19     2089.56     22.46 o
  -4   0  11      165.44      163.15      3.25 o
  -3   0  11      358.33      381.80      6.92 o
  -2   0  11        1.39        0.86      1.13 o
  -1   0  11      779.17      959.93     10.59 o
   0   0  11      138.85      120.49      1.99 o
   1   0  11     1347.44     1395.90     13.32 o
   2   0  11      122.02      136.83      2.74 o
   3   0  11        0.66        0.43      0.47 o
   4   0  11       48.25       46.90      3.44 o
   5   0  11        2.98        3.43      0.98 o
   6   0  11       14.16       15.55      1.74 o
   7   0  11        5.48        4.81      1.53 o
   8   0  11       11.60       11.68      2.14 o
   9   0  11       10.72        2.65      3.74 o
  -8   1  11        0.83        0.99      1.82 o
  -7   1  11      352.59      385.21      9.08 o
  -6   1  11      180.84      189.92      6.12 o
  -5   1  11      893.37      905.63     10.64 o
  -4   1  11      574.40      562.56      7.62 o
  -3   1  11        1.57        0.90      0.51 o
  -2   1  11      163.98      192.85      3.62 o
  -1   1  11      135.29      160.62      3.38 o
   0   1  11      110.06      116.07      2.25 o
   1   1  11       73.76       80.93      1.67 o
   2   1  11      206.72      190.41      3.08 o
   3   1  11        2.10        3.48      0.65 o
   4   1  11      375.90      357.09      6.48 o
   5   1  11        6.65        5.47      1.11 o
   6   1  11      124.76      123.21      5.32 o
   7   1  11        3.75        1.67      1.15 o
   8   1  11      122.84      113.96      5.65 o
   9   1  11        5.79        3.07      3.63 o
  -8   2  11       96.92      111.79      6.54 o
  -7   2  11       42.73       42.22      3.16 o
  -6   2  11       97.06       94.63      3.43 o
  -5   2  11      227.24      226.53      4.42 o
  -4   2  11      603.45      610.74      6.99 o
  -3   2  11      116.69      119.51      5.46 o
  -2   2  11      198.20      209.45      4.15 o
  -1   2  11       77.19      106.32      2.79 o
   0   2  11      944.58     1014.22     10.37 o
   1   2  11      120.22      127.28      2.66 o
   2   2  11      535.02      575.85      6.03 o
   3   2  11       16.49       18.08      1.55 o
   4   2  11      117.88      109.95      2.85 o
   5   2  11      254.04      252.72      4.81 o
   6   2  11        4.45        2.73      1.05 o
   7   2  11       21.81       24.54      2.50 o
   8   2  11        0.92        1.09      1.31 o
   9   2  11        0.17       -0.60      2.37 o
  -8   3  11       13.60       15.40      3.33 o
  -7   3  11       43.09       42.81      3.17 o
  -6   3  11        0.70        1.51      1.15 o
  -5   3  11        0.01       -0.10      0.72 o
  -4   3  11       89.47       87.87      2.33 o
  -3   3  11      953.91      969.28      9.66 o
  -2   3  11       33.86       33.11      1.67 o
  -1   3  11      692.30      801.86      8.14 o
   0   3  11       87.77       83.44      2.30 o
   1   3  11      212.50      247.23      5.41 o
   2   3  11      440.74      468.11      6.47 o
   3   3  11        0.28        0.43      0.58 o
   4   3  11      144.77      156.87      3.51 o
   5   3  11      105.62      106.04      3.10 o
   6   3  11      595.69      573.38      8.36 o
   7   3  11        2.42        2.55      1.14 o
   8   3  11        7.28        9.70      1.78 o
   9   3  11        4.52        4.01      2.50 o
  -8   4  11        4.47        1.79      2.36 o
  -7   4  11       42.51       45.20      3.39 o
  -6   4  11       20.77       26.01      2.22 o
  -5   4  11        0.53        0.46      0.82 o
  -4   4  11      102.44      109.14      5.26 o
  -3   4  11        5.71        4.76      0.78 o
  -2   4  11        1.16        1.63      0.79 o
  -1   4  11       15.70       16.87      1.14 o
   0   4  11      103.04      105.37      3.06 o
   1   4  11        9.01       14.52      1.24 o
   2   4  11        1.91        5.05      0.97 o
   3   4  11      575.35      593.21      9.22 o
   4   4  11        3.08        2.70      1.16 o
   5   4  11        1.43        1.12      0.96 o
   6   4  11      990.67     1034.67     12.52 o
   7   4  11        9.21       10.19      1.91 o
   8   4  11       46.08       46.37      3.03 o
  -7   5  11        2.02        3.56      1.98 o
  -6   5  11       15.00       15.73      1.98 o
  -5   5  11       72.00       72.75      2.85 o
  -4   5  11       96.29       98.14      2.97 o
  -3   5  11      990.57     1026.11     10.77 o
  -2   5  11        1.14        3.75      1.82 o
  -1   5  11       13.45       18.16      1.55 o
   0   5  11       57.43       59.59      2.29 o
   1   5  11        0.33       -0.62      0.62 o
   2   5  11      308.93      333.31      7.74 o
   3   5  11      674.29      711.90     10.89 o
   4   5  11       33.43       27.67      1.99 o
   5   5  11        7.05        5.99      1.58 o
   6   5  11      442.29      466.29      9.67 o
   7   5  11        0.38        0.29      1.51 o
   8   5  11        0.29        0.03      1.84 o
  -6   6  11        8.16        6.78      1.90 o
  -5   6  11        4.63        4.60      1.36 o
  -4   6  11        1.33        3.33      1.15 o
  -3   6  11       99.93      106.87      4.72 o
  -2   6  11       24.57       23.02      4.02 o
  -1   6  11       14.51       15.74      1.53 o
   0   6  11        0.03        0.04      0.77 o
   1   6  11       35.69       35.75      2.07 o
   2   6  11        0.00        0.80      0.80 o
   3   6  11        0.77        1.88      1.07 o
   4   6  11       43.01       46.59      2.65 o
   5   6  11        5.67        6.43      2.02 o
   6   6  11      166.63      171.63      5.90 o
   7   6  11       89.12       83.32      4.77 o
  -6   7  11       31.16       37.13      6.84 o
  -5   7  11      127.90      122.50      5.90 o
  -4   7  11        4.01        5.53      2.32 o
  -3   7  11      185.53      196.00      6.88 o
  -2   7  11       42.33       39.38      3.40 o
  -1   7  11        1.99        2.44      1.29 o
   0   7  11       21.44       20.82      1.86 o
   1   7  11        0.41        0.54      0.91 o
   2   7  11       21.29       19.08      2.38 o
   3   7  11        0.48        1.61      1.03 o
   4   7  11        0.08        1.32      1.01 o
   5   7  11       14.37        9.63      2.27 o
   6   7  11      187.91      202.22      6.67 o
   7   7  11       56.34       53.68     13.35 o
  -4   8  11        8.12        7.60      2.83 o
  -3   8  11        1.54        3.86      1.85 o
  -2   8  11       52.25       61.55      4.52 o
  -1   8  11        3.34        3.75      1.70 o
   0   8  11       18.78       18.82      2.20 o
   1   8  11       44.33       44.76      2.72 o
   2   8  11       16.82       17.36      2.76 o
   3   8  11        0.71       -0.28      1.65 o
   4   8  11       15.26       15.28      1.98 o
   5   8  11       16.95       12.21      2.20 o
   6   8  11       37.08       35.07      3.23 o
  -3   9  11       18.48       28.37      9.66 o
  -2   9  11       57.70       61.14      6.01 o
  -1   9  11        9.04       10.46      2.72 o
   0   9  11        4.03        5.71      2.23 o
   1   9  11       72.83       75.44      5.90 o
   2   9  11        0.68        1.90      1.34 o
   3   9  11       25.80       27.82      2.57 o
   4   9  11       47.18       43.48      3.37 o
  -2  -9  12       26.96       24.57      4.05 o
  -1  -9  12        0.52        1.23      2.53 o
   0  -9  12        9.47       11.20      2.90 o
   1  -9  12       62.83       83.68      7.97 o
  -4  -8  12        0.79        0.07      3.91 o
  -3  -8  12       27.27       30.35      6.88 o
  -2  -8  12       34.83       45.22     10.41 o
  -1  -8  12      525.80      539.40     12.28 o
   0  -8  12       28.01       28.28      3.30 o
   1  -8  12      214.05      239.69     11.38 o
   2  -8  12        0.02       -1.15      2.81 o
   3  -8  12       13.90        7.43      2.86 o
   4  -8  12        5.00        4.82      3.96 o
  -6  -7  12        0.28        4.57      2.82 o
  -5  -7  12       32.08       24.56      3.31 o
  -4  -7  12      103.99      111.16     11.63 o
  -3  -7  12        7.87        7.54      4.58 o
  -2  -7  12        1.06        2.82      1.82 o
  -1  -7  12      296.58      324.87     11.26 o
   0  -7  12       24.34       15.36      3.76 o
   1  -7  12       13.44       14.77      3.67 o
   2  -7  12       31.85       33.18      3.49 o
   3  -7  12       21.46       20.51      3.05 o
   4  -7  12        2.65        1.27      2.88 o
   5  -7  12       18.43       21.54      5.87 o
  -7  -6  12       16.26       16.35      3.53 o
  -6  -6  12        4.16        1.06      3.31 o
  -5  -6  12        3.28        4.39      1.95 o
  -4  -6  12       56.87       50.75      3.66 o
  -3  -6  12        3.72        1.06      1.31 o
  -2  -6  12       41.91       43.17      3.24 o
  -1  -6  12      170.03      162.39      7.60 o
   0  -6  12       20.04       15.67      3.40 o
   1  -6  12       66.35       67.01      3.88 o
   2  -6  12        8.44        6.22      2.07 o
   3  -6  12       71.11       56.92      3.30 o
   4  -6  12       34.72       41.76      3.68 o
   5  -6  12      115.21      134.63      7.12 o
   6  -6  12       44.61       43.21      4.30 o
  -7  -5  12        4.59        3.14      2.42 o
  -6  -5  12        1.28        3.37      2.26 o
  -5  -5  12        0.61        2.82      2.65 o
  -4  -5  12      120.65      126.44      4.85 o
  -3  -5  12      102.86       92.41      4.02 o
  -2  -5  12       69.91       68.91      3.37 o
  -1  -5  12       39.41       41.41      7.14 o
   0  -5  12      147.19      154.89      7.00 o
   1  -5  12       36.32       36.64      2.87 o
   2  -5  12        7.19        9.03      1.46 o
   3  -5  12       36.68       33.59      2.54 o
   4  -5  12        6.71        6.65      1.60 o
   5  -5  12       37.85       37.99      3.92 o
   6  -5  12      101.37      116.11      5.88 o
   7  -5  12       24.63       24.68      6.24 o
  -8  -4  12      155.58      155.53      7.35 o
  -7  -4  12        6.54        4.94      2.43 o
  -6  -4  12       27.50       27.32      3.58 o
  -5  -4  12        0.51        1.33      1.42 o
  -4  -4  12        0.30        2.26      1.99 o
  -3  -4  12       82.47       82.19      3.95 o
  -2  -4  12      244.01      254.97      6.62 o
  -1  -4  12      218.97      210.08      5.83 o
   0  -4  12       15.93       16.53      1.84 o
   1  -4  12        0.24        0.36      0.74 o
   2  -4  12       24.51       28.58      2.04 o
   3  -4  12      211.82      220.27      4.83 o
   4  -4  12        0.80        0.02      1.00 o
   5  -4  12      272.96      272.97      7.86 o
   6  -4  12      335.87      378.75     10.07 o
   7  -4  12       79.03       82.51      5.35 o
  -8  -3  12        5.98        9.09      2.88 o
  -7  -3  12       21.65       20.54      2.81 o
  -6  -3  12       88.10       91.74      5.21 o
  -5  -3  12        2.21        3.33      1.48 o
  -4  -3  12        5.19        3.90      1.54 o
  -3  -3  12       46.73       47.31      3.03 o
  -2  -3  12      169.87      179.67      5.24 o
  -1  -3  12       11.94        8.04      1.48 o
   0  -3  12        1.06        0.95      0.63 o
   1  -3  12      293.80      270.97      4.04 o
   2  -3  12       43.58       41.01      1.98 o
   3  -3  12      310.98      276.68      5.17 o
   4  -3  12        3.39        3.81      1.24 o
   5  -3  12       68.74       67.95      3.54 o
   6  -3  12        2.02        1.17      1.47 o
   7  -3  12       83.01       67.73      9.35 o
   8  -3  12       41.39       45.89      5.56 o
  -8  -2  12        2.92        1.22      2.26 o
  -7  -2  12        0.30        1.19      1.15 o
  -6  -2  12      261.68      241.32      8.71 o
  -5  -2  12        8.59        7.55      1.72 o
  -4  -2  12        0.13        1.14      1.10 o
  -3  -2  12       19.91       17.00      1.98 o
  -2  -2  12      149.48      175.29      5.00 o
  -1  -2  12      447.71      441.82      8.31 o
   0  -2  12      345.47      373.86      8.09 o
   1  -2  12       23.32       22.30      1.14 o
   2  -2  12      162.08      147.90      2.65 o
   3  -2  12      143.11      157.18      3.21 o
   4  -2  12        1.81        1.22      0.92 o
   5  -2  12        1.89        0.66      1.00 o
   6  -2  12        0.01       -0.35      1.18 o
   7  -2  12      229.25      248.24      8.09 o
   8  -2  12       48.27       53.36      4.66 o
  -8  -1  12       17.29       18.24      3.56 o
  -7  -1  12        1.88        1.13      1.38 o
  -6  -1  12       14.52       13.64      1.89 o
  -5  -1  12        0.62        0.59      0.73 o
  -4  -1  12      100.64      102.35      4.93 o
  -3  -1  12        2.08        2.72      1.22 o
  -2  -1  12        8.54       11.16      2.67 o
  -1  -1  12      241.40      207.04      3.94 o
   0  -1  12        0.00        0.99      0.42 o
   1  -1  12       53.77       55.60      1.81 o
   2  -1  12        0.73       -0.23      0.45 o
   3  -1  12      893.69      879.38      8.47 o
   4  -1  12       23.34       27.75      1.74 o
   5  -1  12        0.02        1.62      1.91 o
   6  -1  12       42.05       43.66      3.06 o
   7  -1  12        0.73       -0.03      1.21 o
   8  -1  12       18.09       15.39      2.49 o
  -8   0  12        5.25        4.84      2.03 o
  -7   0  12        2.50        2.09      1.40 o
  -6   0  12      100.95      105.08      3.85 o
  -5   0  12       22.99       20.26      2.80 o
  -4   0  12        1.28        3.39      2.39 o
  -3   0  12        5.67        4.69      0.99 o
  -2   0  12     1480.91     1574.58     37.76 o
  -1   0  12      331.60      354.64      4.95 o
   0   0  12      987.57      979.04      8.93 o
   1   0  12      104.88      105.60      2.09 o
   2   0  12        4.14        1.53      0.57 o
   3   0  12       95.24       95.78      2.60 o
   4   0  12        7.30        9.38      1.26 o
   5   0  12       20.13       23.43      2.02 o
   6   0  12        0.05       -0.24      0.98 o
   7   0  12        8.70        8.86      1.78 o
   8   0  12        0.46        2.47      1.55 o
   9   0  12        0.23       -2.17      2.80 o
  -8   1  12        9.26        5.95      2.45 o
  -7   1  12       20.93       20.81      2.38 o
  -6   1  12      206.32      205.11     10.07 o
  -5   1  12      148.41      142.21      4.30 o
  -4   1  12      172.04      159.95      5.68 o
  -3   1  12       10.48       10.57      1.85 o
  -2   1  12      939.13     1017.34     11.85 o
  -1   1  12       64.47       69.27      2.07 o
   0   1  12      285.36      296.60      4.14 o
   1   1  12      376.95      426.33      4.63 o
   2   1  12      100.28      104.01      2.26 o
   3   1  12       11.89        6.26      0.77 o
   4   1  12        3.75        3.33      0.92 o
   5   1  12       19.64       19.50      1.66 o
   6   1  12       10.49        8.83      1.75 o
   7   1  12      387.07      399.46      8.58 o
   8   1  12        0.66        0.94      1.70 o
   9   1  12       15.45       11.33      4.90 o
  -8   2  12        3.48        6.66      2.58 o
  -7   2  12       65.46       70.54      3.75 o
  -6   2  12       47.04       55.89      6.74 o
  -5   2  12      224.44      214.62      4.49 o
  -4   2  12      562.12      562.10      9.55 o
  -3   2  12       28.93       31.42      1.82 o
  -2   2  12      962.41     1061.45     14.79 o
  -1   2  12        2.10        2.09      0.71 o
   0   2  12      159.86      151.94      3.79 o
   1   2  12       25.66       23.28      1.27 o
   2   2  12      115.06      125.02      2.41 o
   3   2  12      263.95      260.13      3.84 o
   4   2  12       21.39       21.53      1.52 o
   5   2  12      157.74      156.89      3.74 o
   6   2  12        1.71        2.10      1.05 o
   7   2  12       29.96       33.14      4.56 o
   8   2  12       14.92       12.45      2.06 o
   9   2  12        2.66       -0.29      2.59 o
  -8   3  12        2.48        3.29      2.36 o
  -7   3  12       28.42       26.50      3.00 o
  -6   3  12      177.87      195.82      4.99 o
  -5   3  12      266.20      285.49      5.16 o
  -4   3  12     2436.81     2462.47     21.49 o
  -3   3  12      282.06      286.36      5.14 o
  -2   3  12       75.42       75.70      2.40 o
  -1   3  12      100.85      102.53      3.04 o
   0   3  12       31.63       34.47      1.86 o
   1   3  12        3.66        2.12      0.94 o
   2   3  12       60.51       69.99      2.28 o
   3   3  12      106.15      102.28      2.89 o
   4   3  12        6.11        5.53      1.01 o
   5   3  12      162.38      166.03      3.95 o
   6   3  12      141.81      133.99      3.80 o
   7   3  12       16.50       18.57      2.00 o
   8   3  12        1.57        2.32      1.34 o
  -7   4  12      132.14      153.77      5.43 o
  -6   4  12       55.39       50.35      3.11 o
  -5   4  12        8.87        9.27      1.17 o
  -4   4  12      478.93      477.99      6.30 o
  -3   4  12       90.55       88.55      2.93 o
  -2   4  12       47.80       51.85      2.22 o
  -1   4  12      119.87      124.69      2.68 o
   0   4  12      147.14      160.91      4.12 o
   1   4  12       97.96      106.50      2.80 o
   2   4  12      528.95      567.51      7.80 o
   3   4  12       99.76      109.19      3.56 o
   4   4  12       43.80       43.59      2.67 o
   5   4  12      166.66      169.62      4.57 o
   6   4  12      261.38      270.45      5.64 o
   7   4  12        0.05        0.04      1.10 o
   8   4  12        0.44        2.40      1.43 o
  -7   5  12        0.71        1.72      3.70 o
  -6   5  12       43.76       45.85      2.83 o
  -5   5  12        6.90        7.50      1.27 o
  -4   5  12      102.56       99.10      3.47 o
  -3   5  12        1.92        1.58      1.06 o
  -2   5  12      610.72      634.54     12.75 o
  -1   5  12      174.25      174.62      3.90 o
   0   5  12      525.64      581.90      8.29 o
   1   5  12        7.36        7.95      1.34 o
   2   5  12      154.64      156.71      3.82 o
   3   5  12        0.14        1.43      0.89 o
   4   5  12        4.69        3.92      1.08 o
   5   5  12       62.68       67.16      3.61 o
   6   5  12        0.08       -0.60      1.51 o
   7   5  12      131.81      146.76      5.69 o
   8   5  12       12.84       12.09      7.14 o
  -6   6  12       34.38       34.82      7.05 o
  -5   6  12       11.12        8.57      2.44 o
  -4   6  12      156.13      152.79      5.88 o
  -3   6  12      119.14      125.34      5.15 o
  -2   6  12       83.45       81.23      5.73 o
  -1   6  12        2.31        2.31      0.92 o
   0   6  12        9.81        9.89      1.30 o
   1   6  12       31.95       33.84      3.55 o
   2   6  12       43.45       36.96      2.58 o
   3   6  12      155.99      160.70      4.29 o
   4   6  12      236.13      235.88      8.29 o
   5   6  12        7.40        5.67      1.73 o
   6   6  12       34.45       31.18      3.14 o
   7   6  12      153.71      148.21      5.91 o
  -5   7  12      126.71      139.24      6.26 o
  -4   7  12       44.32       44.32      5.65 o
  -3   7  12       84.76       82.75      6.99 o
  -2   7  12      259.18      265.52      7.94 o
  -1   7  12       15.77       15.16      2.01 o
   0   7  12      383.29      398.54      7.02 o
   1   7  12       14.12       14.36      1.99 o
   2   7  12       22.49       22.72      2.96 o
   3   7  12      187.78      190.44      4.75 o
   4   7  12      137.01      133.77      5.30 o
   5   7  12        0.20        1.51      1.50 o
   6   7  12       73.81       73.84      4.51 o
  -4   8  12        7.54        6.82      2.83 o
  -3   8  12        0.24        1.97      1.75 o
  -2   8  12        2.40        1.95      1.68 o
  -1   8  12        0.54        0.95      1.56 o
   0   8  12      114.12       93.00      4.04 o
   1   8  12       34.78       32.62      2.44 o
   2   8  12        1.32        0.85      1.18 o
   3   8  12        6.50        6.28      1.53 o
   4   8  12        2.24        2.47      1.98 o
   5   8  12        0.67        1.36      1.54 o
  -3   9  12       14.39        7.85      3.25 o
  -2   9  12      193.61      207.61     10.79 o
  -1   9  12       16.60       11.45      2.71 o
   0   9  12        5.05        4.36      2.09 o
   1   9  12       22.08       21.56      2.66 o
   2   9  12        4.27        6.36      1.66 o
   3   9  12        2.42        1.02      1.41 o
   4   9  12       20.95       20.37      2.64 o
  -1  -9  13       64.58       58.69      5.35 o
   0  -9  13      121.59      133.10     10.04 o
   1  -9  13        8.86        8.13      4.86 o
  -4  -8  13        8.49        8.29      2.99 o
  -3  -8  13        5.03        7.95      2.88 o
  -2  -8  13      587.73      627.79     20.07 o
  -1  -8  13        6.21        9.34      3.25 o
   0  -8  13        0.34       -2.75      2.76 o
   1  -8  13        1.84        6.03      3.48 o
   2  -8  13       94.69       88.62     11.61 o
   3  -8  13        2.93        1.23      3.15 o
  -5  -7  13       40.59       38.82      3.80 o
  -4  -7  13        0.36        4.41      3.12 o
  -3  -7  13       13.05       13.62      2.65 o
  -2  -7  13       32.19       27.11      3.38 o
  -1  -7  13      217.13      205.65     12.70 o
   0  -7  13        5.19        3.75      3.96 o
   1  -7  13        0.07       -2.19      2.19 o
   2  -7  13        0.65        0.35      2.51 o
   3  -7  13        9.95        7.32      2.41 o
   4  -7  13       12.36        9.76      4.04 o
   5  -7  13       27.14       34.70      6.69 o
  -6  -6  13        0.47        0.41      2.26 o
  -5  -6  13       15.66       15.93      2.77 o
  -4  -6  13       85.31       94.51      4.72 o
  -3  -6  13        2.18        2.76      1.60 o
  -2  -6  13        3.71        2.60      1.69 o
  -1  -6  13       16.95       20.01      3.74 o
   0  -6  13      546.89      526.17     21.70 o
   1  -6  13        0.45       -0.05      1.95 o
   2  -6  13      147.22      130.13      5.42 o
   3  -6  13        6.14        9.55      2.23 o
   4  -6  13        0.08       -0.62      1.47 o
   5  -6  13        0.95        0.54      2.05 o
   6  -6  13       64.31       69.62      6.09 o
  -7  -5  13        0.59       -1.10      2.16 o
  -6  -5  13        1.61        3.28      2.34 o
  -5  -5  13      210.53      215.51      6.74 o
  -4  -5  13       67.31       68.52      5.21 o
  -3  -5  13      108.62      104.47      4.24 o
  -2  -5  13        2.85        2.36      1.38 o
  -1  -5  13      162.57      164.51      7.33 o
   0  -5  13       18.06       19.57      3.20 o
   1  -5  13        0.32        1.93      1.24 o
   2  -5  13       27.53       25.59      5.31 o
   3  -5  13       39.99       35.67      2.61 o
   4  -5  13       33.38       36.49      2.92 o
   5  -5  13       91.38       89.99      7.77 o
   6  -5  13        8.08        5.13      2.09 o
   7  -5  13       40.57       39.86      7.40 o
  -8  -4  13        0.62        3.55      2.70 o
  -7  -4  13        4.79        1.16      2.88 o
  -6  -4  13        5.69        4.91      3.81 o
  -5  -4  13       70.52       66.08      3.83 o
  -4  -4  13       61.66       56.69      3.65 o
  -3  -4  13      419.86      392.53      8.95 o
  -2  -4  13       47.46       39.89      2.90 o
  -1  -4  13        2.66        2.74      1.26 o
   0  -4  13      498.00      482.81     10.79 o
   1  -4  13       30.05       33.06      3.19 o
   2  -4  13       64.23       59.30      2.72 o
   3  -4  13       35.98       31.59      2.09 o
   4  -4  13       43.13       32.93      2.63 o
   5  -4  13       19.72       17.07      2.28 o
   6  -4  13      417.02      461.49     11.37 o
   7  -4  13        2.24       -0.60      1.69 o
  -8  -3  13        9.84        7.71      2.94 o
  -7  -3  13        2.30        2.42      2.15 o
  -6  -3  13        3.45       -0.67      3.25 o
  -5  -3  13        6.09        6.34      1.80 o
  -4  -3  13        5.86        5.01      2.53 o
  -3  -3  13       66.54       53.81      3.23 o
  -2  -3  13       25.60       33.98      2.65 o
  -1  -3  13      451.32      449.55     11.06 o
   0  -3  13      337.91      306.41      5.41 o
   1  -3  13       84.31       80.99      2.17 o
   2  -3  13      248.21      255.03      4.34 o
   3  -3  13       18.46       16.97      1.83 o
   4  -3  13       84.22       66.27      4.75 o
   5  -3  13       66.93       63.34      3.46 o
   6  -3  13        0.08        0.55      1.44 o
   7  -3  13       40.26       31.88      3.97 o
   8  -3  13       17.85       16.45      5.46 o
  -8  -2  13       15.27       18.32      4.62 o
  -7  -2  13      180.22      176.10     12.94 o
  -6  -2  13        0.42        1.20      3.22 o
  -5  -2  13      158.27      160.33      5.50 o
  -4  -2  13       30.76       34.50      2.74 o
  -3  -2  13       75.44       82.85      3.68 o
  -2  -2  13        0.33        0.50      0.99 o
  -1  -2  13       58.81       58.78      3.63 o
   0  -2  13        0.55        0.21      0.46 o
   1  -2  13       17.91       15.55      1.02 o
   2  -2  13      105.88      115.71      2.41 o
   3  -2  13        7.78        4.84      0.90 o
   4  -2  13       28.14       18.79      1.91 o
   5  -2  13        3.30        4.05      1.29 o
   6  -2  13        0.94        2.63      2.17 o
   7  -2  13      201.58      239.60      9.81 o
   8  -2  13        7.43        6.87      2.98 o
  -8  -1  13        0.24       -0.10      2.82 o
  -7  -1  13        2.75        2.40      5.72 o
  -6  -1  13        4.74       -1.68      2.43 o
  -5  -1  13        2.73        0.29      1.20 o
  -4  -1  13        1.50        2.62      2.64 o
  -3  -1  13       15.81       14.86      2.30 o
  -2  -1  13       17.69       18.25      2.35 o
  -1  -1  13      229.77      256.09      4.76 o
   0  -1  13      423.11      436.96      5.21 o
   1  -1  13      130.68      121.65      2.60 o
   2  -1  13      288.45      271.70      3.76 o
   3  -1  13       66.85       66.74      1.86 o
   4  -1  13       42.48       22.09      1.68 o
   5  -1  13       27.90       27.24      2.60 o
   6  -1  13      280.98      259.36      7.63 o
   7  -1  13       18.75       16.62      2.69 o
   8  -1  13        4.11        2.85      2.00 o
  -8   0  13        0.65        2.65      4.37 o
  -7   0  13       87.34       80.97      6.62 o
  -6   0  13        6.78        2.42      2.73 o
  -5   0  13        0.01        1.64      1.44 o
  -4   0  13       12.87       12.38      2.25 o
  -3   0  13      376.24      380.88      7.10 o
  -2   0  13        0.81        3.71      0.93 o
  -1   0  13     1051.23     1066.96     11.89 o
   0   0  13       64.00       88.18      1.99 o
   1   0  13      186.01      172.67      2.85 o
   2   0  13       43.93       60.85      2.11 o
   3   0  13      194.03      190.60      3.41 o
   4   0  13        6.92        4.76      1.00 o
   5   0  13        5.00        4.27      1.21 o
   6   0  13      294.15      283.88      7.88 o
   7   0  13        0.90        2.69      1.39 o
   8   0  13       28.66       29.58      3.13 o
  -8   1  13      115.45      132.65     11.52 o
  -7   1  13       34.66       21.08      4.06 o
  -6   1  13        5.33        2.15      2.13 o
  -5   1  13      236.51      228.71      8.06 o
  -4   1  13        0.18       -0.52      0.84 o
  -3   1  13        0.77        0.62      0.80 o
  -2   1  13        0.72        0.36      0.54 o
  -1   1  13        8.27       14.71      1.22 o
   0   1  13      332.24      310.34      6.25 o
   1   1  13        6.46        7.85      0.73 o
   2   1  13        0.63        1.88      0.49 o
   3   1  13        0.11        0.43      0.50 o
   4   1  13       79.53       83.54      4.38 o
   5   1  13       16.17       15.30      1.82 o
   6   1  13       15.37       15.45      1.80 o
   7   1  13       10.93        6.74      3.92 o
   8   1  13        0.21        2.73      1.81 o
   9   1  13        9.58        6.54      4.19 o
  -8   2  13        0.33        0.97      4.26 o
  -7   2  13       20.59       15.06      3.66 o
  -6   2  13        0.55       -0.35      1.05 o
  -5   2  13      460.08      463.45      9.35 o
  -4   2  13      498.48      488.12      8.45 o
  -3   2  13       25.96       25.57      1.71 o
  -2   2  13       32.72       31.92      1.75 o
  -1   2  13     2541.66     2623.20     27.12 o
   0   2  13       77.88       76.98      2.16 o
   1   2  13       29.92       34.97      2.08 o
   2   2  13       22.20       18.99      1.51 o
   3   2  13       63.98       60.46      1.85 o
   4   2  13       85.57       79.27      4.10 o
   5   2  13        1.87        1.72      0.89 o
   6   2  13        0.15        1.33      0.96 o
   7   2  13       50.12       51.41      3.10 o
   8   2  13        3.93        3.72      1.45 o
  -7   3  13       51.06       63.34      8.97 o
  -6   3  13       28.50       31.07      3.30 o
  -5   3  13        9.77       15.08      2.00 o
  -4   3  13      537.62      535.98      8.00 o
  -3   3  13       34.81       32.86      1.90 o
  -2   3  13       79.36       83.30      2.59 o
  -1   3  13      163.62      161.06      3.91 o
   0   3  13      122.24      127.38      3.45 o
   1   3  13       57.65       58.05      2.84 o
   2   3  13        5.93        4.15      0.83 o
   3   3  13        0.08       -0.16      0.55 o
   4   3  13      160.91      166.04      3.73 o
   5   3  13       24.32       21.26      1.78 o
   6   3  13      140.38      143.60      3.99 o
   7   3  13       31.35       30.21      2.38 o
   8   3  13        2.54        5.46      1.58 o
  -6   4  13       78.36       71.17      5.68 o
  -5   4  13       29.00       28.03      2.21 o
  -4   4  13      178.11      184.07      4.60 o
  -3   4  13      250.24      262.97      5.21 o
  -2   4  13        0.05        0.46      0.71 o
  -1   4  13      229.08      253.00      6.22 o
   0   4  13      122.05      124.42      3.93 o
   1   4  13       19.58       22.88      1.83 o
   2   4  13      334.02      361.56      5.90 o
   3   4  13       22.00       22.19      1.72 o
   4   4  13        2.18        1.90      1.07 o
   5   4  13      108.97      108.31      3.71 o
   6   4  13       26.69       28.85      2.50 o
   7   4  13        0.98        1.61      1.28 o
   8   4  13        3.01        1.79      1.65 o
  -7   5  13        7.03       10.88      5.12 o
  -6   5  13       11.53        8.16      2.99 o
  -5   5  13       59.38       63.01      3.53 o
  -4   5  13       81.39       84.05      3.72 o
  -3   5  13      570.78      607.39     11.01 o
  -2   5  13       47.05       52.54      2.81 o
  -1   5  13        4.25        4.83      1.00 o
   0   5  13       27.22       29.90      2.22 o
   1   5  13       10.22        7.49      1.32 o
   2   5  13       70.66       68.22      4.32 o
   3   5  13        4.36        4.53      1.11 o
   4   5  13        5.85        6.05      1.46 o
   5   5  13       64.65       61.85      4.00 o
   6   5  13      118.74      104.89      5.25 o
   7   5  13       31.57       29.97      3.28 o
   8   5  13        3.52        7.66      3.43 o
  -6   6  13      150.25      155.09     12.00 o
  -5   6  13       70.79       66.37      4.43 o
  -4   6  13       22.11       19.38      2.68 o
  -3   6  13        4.63        2.38      1.43 o
  -2   6  13       20.73       17.61      2.09 o
  -1   6  13        6.76        6.56      1.21 o
   0   6  13        0.07        0.14      0.79 o
   1   6  13       21.47       22.72      2.18 o
   2   6  13        3.78        2.08      1.15 o
   3   6  13      139.02      141.74      5.30 o
   4   6  13       63.41       63.96      3.48 o
   5   6  13       19.90       20.52      2.50 o
   6   6  13      205.86      221.48      8.23 o
   7   6  13       99.12      106.73      5.37 o
  -5   7  13        1.54        1.79      2.27 o
  -4   7  13        4.54        4.82      2.01 o
  -3   7  13      241.20      268.16      9.13 o
  -2   7  13       13.32        8.86      2.04 o
  -1   7  13       91.40       78.13     10.26 o
   0   7  13       38.07       36.94      2.36 o
   1   7  13      240.87      268.86      5.65 o
   2   7  13       59.26       58.42      5.18 o
   3   7  13      179.17      178.76      5.57 o
   4   7  13       32.98       23.33      2.61 o
   5   7  13        1.08        1.38      1.53 o
   6   7  13       53.64       56.59      4.09 o
  -4   8  13        4.40        5.08      2.77 o
  -3   8  13      112.88      118.73      8.62 o
  -2   8  13       33.10       31.72      3.77 o
  -1   8  13       29.05       26.73      3.31 o
   0   8  13       12.59       13.06      1.89 o
   1   8  13       87.02       91.75      3.71 o
   2   8  13        0.02        0.78      1.19 o
   3   8  13        0.68        0.90      1.21 o
   4   8  13       40.42       51.26      3.05 o
   5   8  13       67.94       76.03      5.45 o
  -2   9  13       24.16       22.84      4.35 o
  -1   9  13       78.06       69.19      6.22 o
   0   9  13        0.83        0.53      1.76 o
   1   9  13       40.27       40.42      3.24 o
   2   9  13       22.95       19.69      2.32 o
   3   9  13       13.73       14.45      2.33 o
   4   9  13       14.92       11.96      2.63 o
  -4  -8  14        5.86        8.89      3.22 o
  -3  -8  14        3.09        4.33      2.56 o
  -2  -8  14        0.52        2.81      2.33 o
  -1  -8  14       31.73       25.64      4.96 o
   0  -8  14       16.26       22.21      4.78 o
   1  -8  14        0.24       -1.10      2.88 o
   2  -8  14        1.75        0.71      3.09 o
   3  -8  14        0.99        1.22      3.22 o
  -5  -7  14       20.60       20.16      3.19 o
  -4  -7  14      143.79      147.67     15.61 o
  -3  -7  14       16.36       24.36      4.36 o
  -2  -7  14       79.50       88.34      4.91 o
  -1  -7  14      118.55      137.74      9.27 o
   0  -7  14       35.77       31.96      4.81 o
   1  -7  14        2.91        0.55      2.63 o
   2  -7  14        0.00        4.03      3.05 o
   3  -7  14       22.60       27.89      3.60 o
   4  -7  14       33.57       34.51      6.21 o
   5  -7  14        2.17        4.08      3.81 o
  -6  -6  14       39.50       45.26      4.80 o
  -5  -6  14        1.67        5.46      2.13 o
  -4  -6  14       17.36       16.35      2.72 o
  -3  -6  14        0.58        1.13      1.83 o
  -2  -6  14        6.46        4.50      1.98 o
  -1  -6  14     1394.06     1428.92     50.23 o
   0  -6  14       37.47       39.33      4.62 o
   1  -6  14       82.42       78.55      6.36 o
   2  -6  14       17.07       19.78      2.81 o
   3  -6  14      116.02      114.32      5.38 o
   4  -6  14       12.45       15.95      4.64 o
   5  -6  14      154.80      176.11      8.22 o
   6  -6  14        0.04        2.21      3.40 o
  -7  -5  14        6.96        4.37      2.77 o
  -6  -5  14      102.09      110.47     13.78 o
  -5  -5  14        0.77        1.80      1.84 o
  -4  -5  14      447.95      413.88      9.32 o
  -3  -5  14        3.73        3.20      1.51 o
  -2  -5  14       41.70       41.14      4.77 o
  -1  -5  14      386.81      355.99     11.29 o
   0  -5  14      448.85      413.23     12.22 o
   1  -5  14       29.08       19.12      3.40 o
   2  -5  14        0.20        0.90      1.28 o
   3  -5  14       46.35       46.79      2.97 o
   4  -5  14        0.03        0.55      1.33 o
   5  -5  14        9.52       13.05      4.03 o
   6  -5  14        4.66        5.35      2.23 o
  -7  -4  14        1.10        2.48      2.32 o
  -6  -4  14       91.64       96.95     16.51 o
  -5  -4  14        0.17       -1.31      1.31 o
  -4  -4  14       44.98       45.11      3.51 o
  -3  -4  14        3.02        2.11      1.30 o
  -2  -4  14       22.41       22.87      4.15 o
  -1  -4  14      223.98      200.61      5.87 o
   0  -4  14        2.53        1.38      1.47 o
   1  -4  14        6.04        6.23      1.53 o
   2  -4  14        0.05       -0.41      0.85 o
   3  -4  14      518.80      418.22      7.12 o
   4  -4  14        4.73        4.39      1.44 o
   5  -4  14      246.77      274.80      7.16 o
   6  -4  14      183.20      195.12      7.26 o
   7  -4  14        4.10       -0.06      1.95 o
  -8  -3  14       19.20       21.46      3.78 o
  -7  -3  14        5.91        7.54      2.97 o
  -6  -3  14        0.60        3.63      3.66 o
  -5  -3  14        0.06        0.93      1.42 o
  -4  -3  14      526.87      528.78     10.97 o
  -3  -3  14      294.38      271.53      7.13 o
  -2  -3  14      220.21      193.28      5.72 o
  -1  -3  14        3.01        2.04      2.52 o
   0  -3  14      734.97      716.63     14.49 o
   1  -3  14        1.93        1.84      0.77 o
   2  -3  14       14.29       11.46      1.74 o
   3  -3  14       80.95       90.91      3.00 o
   4  -3  14        0.09        1.20      1.03 o
   5  -3  14        2.36        2.23      1.28 o
   6  -3  14      136.07      133.44      5.75 o
   7  -3  14        0.00        0.45      1.71 o
   8  -3  14      134.63      128.50     11.67 o
  -8  -2  14        0.02        2.44      2.44 o
  -7  -2  14       15.57       24.64      6.43 o
  -6  -2  14      130.21      117.44     10.06 o
  -5  -2  14        0.13        0.04      1.22 o
  -4  -2  14      315.40      298.06      7.64 o
  -3  -2  14        3.53        2.70      1.31 o
  -2  -2  14       15.48        8.25      1.61 o
  -1  -2  14      592.71      601.48     12.91 o
   0  -2  14      135.76      137.20      2.37 o
   1  -2  14      368.17      342.28      4.68 o
   2  -2  14       69.01       70.35      1.95 o
   3  -2  14      296.97      357.93      5.37 o
   4  -2  14       28.78       24.27      2.12 o
   5  -2  14      210.24      195.69      5.52 o
   6  -2  14       28.97       31.17      3.20 o
   7  -2  14      272.24      289.90     10.01 o
   8  -2  14       74.31       82.64      6.97 o
  -8  -1  14        2.45        3.03      4.52 o
  -7  -1  14       68.65       67.72     13.98 o
  -6  -1  14       17.33       15.14      4.97 o
  -5  -1  14        2.18       -0.15      1.98 o
  -4  -1  14      145.42      141.04      6.15 o
  -3  -1  14       11.62       11.37      3.33 o
  -2  -1  14        0.55        1.53      1.14 o
  -1  -1  14      163.36      176.85      3.85 o
   0  -1  14      294.76      291.85      6.28 o
   1  -1  14      374.68      303.21      8.15 o
   2  -1  14        0.53        0.64      0.50 o
   3  -1  14        0.49        2.09      0.64 o
   4  -1  14       33.94       31.25      2.22 o
   5  -1  14        3.45        1.81      1.14 o
   6  -1  14        0.29       -0.66      1.12 o
   7  -1  14       66.84       64.21      4.57 o
   8  -1  14       60.82       57.19      4.73 o
  -8   0  14       22.17       33.54      7.70 o
  -7   0  14       30.10       28.05      4.49 o
  -6   0  14        3.46        3.73      2.43 o
  -5   0  14       69.26       70.92      4.79 o
  -4   0  14      285.88      282.37      8.85 o
  -3   0  14        3.89        5.08      1.70 o
  -2   0  14       94.65      126.56      3.57 o
  -1   0  14        7.39        9.98      0.89 o
   0   0  14      503.61      539.75      7.30 o
   1   0  14       53.80       54.90      1.50 o
   2   0  14       40.66       42.32      1.72 o
   3   0  14       55.31       57.75      2.56 o
   4   0  14        0.38        0.66      0.69 o
   5   0  14       39.90       29.61      2.90 o
   6   0  14       19.62       14.94      3.38 o
   7   0  14      212.81      222.10      7.66 o
   8   0  14       37.13       35.82      3.90 o
  -8   1  14       92.88      104.43     11.25 o
  -7   1  14       93.05       80.72      6.72 o
  -6   1  14       17.00       16.06      5.14 o
  -5   1  14       23.94       23.96      3.27 o
  -4   1  14       13.07       12.63      2.38 o
  -3   1  14        1.56        1.35      0.82 o
  -2   1  14      112.01      117.40      2.89 o
  -1   1  14      226.50      223.88      4.18 o
   0   1  14       21.83       25.06      1.24 o
   1   1  14       84.37       94.03      2.15 o
   2   1  14      239.04      240.44      3.77 o
   3   1  14     1153.28     1169.19     10.11 o
   4   1  14        6.41        5.57      1.15 o
   5   1  14       34.79       27.80      2.26 o
   6   1  14        9.30       10.56      1.87 o
   7   1  14        4.60        4.82      1.80 o
   8   1  14       14.68        9.37      2.54 o
  -8   2  14        3.62        2.51      4.75 o
  -7   2  14        8.91        7.86      3.18 o
  -6   2  14        0.52        2.60      2.30 o
  -5   2  14       22.26       20.02      3.31 o
  -4   2  14       20.67       20.39      1.93 o
  -3   2  14       49.85       47.13      2.25 o
  -2   2  14      259.49      282.22      5.26 o
  -1   2  14      953.56      993.16     12.24 o
   0   2  14      275.67      261.27      5.34 o
   1   2  14       62.41       61.40      2.03 o
   2   2  14      257.89      263.50      3.90 o
   3   2  14        0.46        1.07      0.58 o
   4   2  14       15.17       13.39      1.31 o
   5   2  14      158.64      146.24      3.80 o
   6   2  14       16.23       13.48      2.30 o
   7   2  14        2.18        2.64      1.21 o
   8   2  14       15.12       16.30      2.26 o
  -7   3  14       20.24       29.59      5.08 o
  -6   3  14        4.72        4.59      2.63 o
  -5   3  14       47.20       43.79      2.90 o
  -4   3  14       48.49       43.65      2.69 o
  -3   3  14        0.68        0.83      0.75 o
  -2   3  14      129.83      135.35      3.33 o
  -1   3  14        6.70        4.79      1.48 o
   0   3  14       98.87       94.02      3.04 o
   1   3  14        2.54        3.87      0.85 o
   2   3  14      100.49      103.09      2.86 o
   3   3  14      212.00      207.54      3.96 o
   4   3  14        0.81        0.46      0.73 o
   5   3  14       31.44       29.18      2.02 o
   6   3  14       23.84       22.22      1.96 o
   7   3  14      220.05      216.33      5.33 o
   8   3  14       14.05       12.50      1.94 o
  -6   4  14        5.10        6.22      2.74 o
  -5   4  14       41.17       41.33      2.98 o
  -4   4  14       60.90       55.69      2.71 o
  -3   4  14      259.77      267.88      5.35 o
  -2   4  14        0.26        0.20      0.71 o
  -1   4  14       51.63       53.14      3.62 o
   0   4  14      148.86      157.48      4.23 o
   1   4  14      300.91      305.85      6.16 o
   2   4  14        5.86        8.44      1.17 o
   3   4  14       36.10       35.52      2.06 o
   4   4  14        6.22        6.08      1.41 o
   5   4  14        9.68        8.68      1.50 o
   6   4  14        3.49        4.17      2.32 o
   7   4  14       34.26       35.02      2.64 o
   8   4  14       19.75       18.13      2.82 o
  -6   5  14       30.05       38.92      6.62 o
  -5   5  14      140.76      143.20      5.65 o
  -4   5  14      248.04      249.03      6.29 o
  -3   5  14      659.75      656.89     10.78 o
  -2   5  14        6.13        6.14      1.31 o
  -1   5  14       51.25       49.59      2.27 o
   0   5  14       18.52       20.04      1.94 o
   1   5  14       11.18       12.31      1.61 o
   2   5  14        0.07        0.92      0.95 o
   3   5  14        0.42        0.44      0.99 o
   4   5  14        5.41        2.94      1.65 o
   5   5  14       51.16       49.22      4.78 o
   6   5  14       87.73       87.31      4.70 o
   7   5  14       18.65       21.57      2.90 o
  -5   6  14       81.08       89.31      6.77 o
  -4   6  14      130.93      120.77      5.31 o
  -3   6  14       24.37       20.30      2.27 o
  -2   6  14        9.31        7.18      1.56 o
  -1   6  14       16.93       19.97      1.77 o
   0   6  14       90.81       89.10      3.06 o
   1   6  14       14.32       10.75      1.65 o
   2   6  14       77.82       88.02      4.24 o
   3   6  14       53.27       48.54      4.17 o
   4   6  14       13.99       14.57      2.11 o
   5   6  14        0.04        1.15      1.40 o
   6   6  14      152.08      153.51      5.79 o
   7   6  14        5.26        4.62      2.41 o
  -5   7  14       37.89       40.79      4.84 o
  -4   7  14       29.78       21.21      3.02 o
  -3   7  14        0.54        1.33      1.60 o
  -2   7  14      275.11      273.74      8.19 o
  -1   7  14       46.93       50.85      3.30 o
   0   7  14        0.14        0.77      1.04 o
   1   7  14       78.16       85.87      3.34 o
   2   7  14       12.77        9.08      1.83 o
   3   7  14       38.53       41.16      3.15 o
   4   7  14        1.32        2.19      1.76 o
   5   7  14        0.38        1.24      1.89 o
   6   7  14        0.30        2.50      1.96 o
  -4   8  14       12.99       12.03      5.89 o
  -3   8  14       45.95       42.48      4.12 o
  -2   8  14       12.05        8.80      2.37 o
  -1   8  14        0.28        2.15      1.63 o
   0   8  14       36.35       33.54      3.11 o
   1   8  14       53.05       55.10      4.43 o
   2   8  14        3.95        3.40      1.34 o
   3   8  14        5.19        4.15      1.42 o
   4   8  14      110.25      110.73      6.06 o
   5   8  14       38.20       38.67      5.41 o
  -2   9  14       69.51       60.89      7.57 o
  -1   9  14        5.63        4.30      2.61 o
   0   9  14       26.97       21.92      4.01 o
   1   9  14        3.60        4.15      1.91 o
   2   9  14       30.29       28.76      2.87 o
   3   9  14       71.84       76.22      5.42 o
  -3  -8  15        2.25        0.08      3.53 o
  -2  -8  15       95.57       96.93      5.58 o
  -1  -8  15       43.17       42.20      5.83 o
   0  -8  15       33.97       33.94      5.48 o
   1  -8  15       28.02       28.08      5.11 o
   2  -8  15        0.03        1.21      3.43 o
   3  -8  15        1.16        2.31      4.73 o
  -5  -7  15       90.47       83.32     10.09 o
  -4  -7  15        3.20        8.23      5.07 o
  -3  -7  15        0.62        2.98      2.20 o
  -2  -7  15       16.11        7.10      3.01 o
  -1  -7  15      138.29      138.41      9.38 o
   0  -7  15      145.15      178.76      9.08 o
   1  -7  15       34.17       42.88      5.33 o
   2  -7  15       37.40       46.82      5.57 o
   3  -7  15       43.20       45.10      5.54 o
   4  -7  15        3.16        2.51      2.73 o
  -6  -6  15        0.50       -1.14      2.23 o
  -5  -6  15        2.36        2.42      2.11 o
  -4  -6  15       34.04       34.30      3.42 o
  -3  -6  15        0.96       -1.46      2.09 o
  -2  -6  15      326.72      322.03     16.30 o
  -1  -6  15        0.08       -1.91      1.91 o
   0  -6  15        6.03        4.53      2.69 o
   1  -6  15       21.78       27.38     10.95 o
   2  -6  15       81.82       68.82      5.95 o
   3  -6  15        0.06       -0.67      1.99 o
   4  -6  15        5.01        9.93      3.17 o
   5  -6  15       79.56       91.56      9.16 o
  -7  -5  15       57.28       67.82      8.54 o
  -6  -5  15        5.57        8.42      5.14 o
  -5  -5  15       49.58       50.06      3.85 o
  -4  -5  15        4.02        2.11      1.71 o
  -3  -5  15       52.35       47.75      3.31 o
  -2  -5  15        0.26        0.24      1.73 o
  -1  -5  15      407.51      396.50     12.26 o
   0  -5  15        3.81       -0.50      1.85 o
   1  -5  15        2.31       -0.11      1.90 o
   2  -5  15        0.05       -1.01      1.30 o
   3  -5  15        2.92        3.92      1.71 o
   4  -5  15        0.02       -1.16      1.17 o
   5  -5  15       14.22       16.21      2.46 o
   6  -5  15       24.74       20.04      3.28 o
  -7  -4  15       67.75       75.08      5.83 o
  -6  -4  15        6.26        4.83      3.46 o
  -5  -4  15       21.12       26.34      3.18 o
  -4  -4  15      172.64      161.62      6.20 o
  -3  -4  15       85.70       79.81      4.43 o
  -2  -4  15        0.12        0.90      1.28 o
  -1  -4  15        2.16        3.11      1.43 o
   0  -4  15     3053.92     3044.69     53.86 o
   1  -4  15       12.70       19.58      3.19 o
   2  -4  15       35.98       22.15      3.21 o
   3  -4  15        7.78        7.17      1.37 o
   4  -4  15        3.28        3.96      1.45 o
   5  -4  15        1.27       -0.01      1.35 o
   6  -4  15      260.63      274.45      8.67 o
   7  -4  15       20.01       20.15      5.61 o
  -8  -3  15        0.69        2.02      2.49 o
  -7  -3  15        1.70        2.02      2.67 o
  -6  -3  15        1.54       -2.73      2.73 o
  -5  -3  15       29.26       25.57      3.00 o
  -4  -3  15       47.00       50.18      3.57 o
  -3  -3  15      349.27      291.22      7.59 o
  -2  -3  15       57.66       58.10      4.39 o
  -1  -3  15        7.21        4.82      2.42 o
   0  -3  15      255.40      258.12      8.01 o
   1  -3  15       90.15       84.22      3.09 o
   2  -3  15      501.86      485.09      8.12 o
   3  -3  15       22.70       22.57      1.82 o
   4  -3  15       16.56       15.98      1.99 o
   5  -3  15       92.07      101.95      4.26 o
   6  -3  15       17.81       20.64      3.85 o
   7  -3  15        0.93        0.29      1.76 o
  -8  -2  15        2.47        1.75      2.56 o
  -7  -2  15        2.42       -2.99      3.66 o
  -6  -2  15        0.56        1.79      3.51 o
  -5  -2  15       21.85       26.05      2.88 o
  -4  -2  15        0.02       -0.28      1.17 o
  -3  -2  15      221.18      181.42      5.66 o
  -2  -2  15       17.61        7.22      2.11 o
  -1  -2  15       85.90       85.04      3.63 o
   0  -2  15     1190.60     1096.00     16.36 o
   1  -2  15        6.29        5.40      1.01 o
   2  -2  15      211.45      198.51      3.96 o
   3  -2  15       24.79       20.32      1.46 o
   4  -2  15      430.88      352.36      7.27 o
   5  -2  15        6.01        8.11      1.63 o
   6  -2  15      874.56      995.25     17.76 o
   7  -2  15      130.11      149.76      8.97 o
   8  -2  15       47.64       68.08      8.86 o
  -8  -1  15        2.73        4.71      5.20 o
  -7  -1  15        8.38        7.03      3.20 o
  -6  -1  15        0.60        2.39      3.33 o
  -5  -1  15       38.72       33.75      3.01 o
  -4  -1  15        1.30        0.45      1.96 o
  -3  -1  15        1.96        0.73      1.24 o
  -2  -1  15       98.29       72.08      4.13 o
  -1  -1  15      429.96      444.60     10.76 o
   0  -1  15      105.42       94.92      2.84 o
   1  -1  15      569.06      575.59      7.00 o
   2  -1  15       14.14       16.52      1.18 o
   3  -1  15       32.98       35.97      1.56 o
   4  -1  15        0.15        0.36      0.87 o
   5  -1  15       52.43       46.95      3.88 o
   6  -1  15       43.79       41.93      3.98 o
   7  -1  15       92.62       86.28      5.22 o
   8  -1  15        2.28        4.82      2.68 o
  -8   0  15        0.82       -1.27      3.96 o
  -7   0  15       50.30       46.47      5.64 o
  -6   0  15        2.21       -1.20      2.88 o
  -5   0  15      104.51      112.31      6.79 o
  -4   0  15       80.94       74.91      6.24 o
  -3   0  15       69.56       78.55      4.47 o
  -2   0  15        1.41        0.64      1.08 o
  -1   0  15        0.57       -0.18      0.66 o
   0   0  15       34.80       42.42      2.15 o
   1   0  15      286.27      269.25      4.00 o
   2   0  15       75.46       97.33      2.70 o
   3   0  15        2.14        1.91      0.67 o
   4   0  15       10.27        3.38      0.97 o
   5   0  15       56.38       51.03      2.86 o
   6   0  15       20.68       16.34      2.44 o
   7   0  15       23.91       22.03      3.25 o
   8   0  15       56.78       54.74      4.69 o
  -8   1  15      104.81      125.66     12.30 o
  -7   1  15       22.54       16.02      3.91 o
  -6   1  15       46.63       51.67      5.30 o
  -5   1  15        1.38        0.41      1.65 o
  -4   1  15       22.88       21.62      5.03 o
  -3   1  15       31.54       34.38      2.34 o
  -2   1  15        0.61        1.04      1.19 o
  -1   1  15       21.95       22.45      2.29 o
   0   1  15      120.42      120.76      2.64 o
   1   1  15       42.16       41.71      1.56 o
   2   1  15      351.30      346.78      4.83 o
   3   1  15       52.88       50.07      2.34 o
   4   1  15        0.03        0.22      0.81 o
   5   1  15       25.59       26.55      2.31 o
   6   1  15      247.34      255.23      6.53 o
   7   1  15       13.29       12.10      4.23 o
   8   1  15       58.85       67.01      5.03 o
  -8   2  15        0.11        0.97      4.30 o
  -7   2  15       93.02       82.64      6.85 o
  -6   2  15        0.00       -1.77      1.77 o
  -5   2  15        9.71       15.67      2.55 o
  -4   2  15        2.09        1.70      1.42 o
  -3   2  15        0.22        0.28      0.96 o
  -2   2  15       85.18       74.17      3.09 o
  -1   2  15     1117.40     1198.74     14.34 o
   0   2  15      171.94      185.59      4.16 o
   1   2  15        5.70        3.17      1.11 o
   2   2  15       81.91       86.91      2.67 o
   3   2  15       68.16       69.71      2.25 o
   4   2  15       25.70       28.99      1.81 o
   5   2  15        8.61       10.93      2.14 o
   6   2  15      108.16      108.89      3.52 o
   7   2  15        2.19        1.16      1.15 o
   8   2  15      153.30      164.32      5.47 o
  -7   3  15        0.46        2.51      4.00 o
  -6   3  15       50.42       57.29      5.52 o
  -5   3  15      148.59      153.14      4.95 o
  -4   3  15       38.48       44.47      2.79 o
  -3   3  15        1.00        1.08      0.81 o
  -2   3  15       75.74       73.58      2.84 o
  -1   3  15        0.34       -0.42      0.71 o
   0   3  15       24.38       20.00      1.67 o
   1   3  15       40.08       38.41      3.39 o
   2   3  15      123.98      119.09      3.14 o
   3   3  15       56.24       52.64      2.35 o
   4   3  15      966.21      998.79     11.44 o
   5   3  15       29.16       22.66      1.86 o
   6   3  15        5.80        6.28      1.36 o
   7   3  15       24.13       21.81      2.24 o
   8   3  15       39.55       40.58      3.75 o
  -6   4  15        0.45        1.33      2.25 o
  -5   4  15       56.76       53.53      3.32 o
  -4   4  15      287.60      286.79      5.92 o
  -3   4  15        0.17        0.51      0.84 o
  -2   4  15        2.24        1.93      0.99 o
  -1   4  15      122.25      115.80      3.71 o
   0   4  15      148.18      157.50      4.30 o
   1   4  15        0.80        1.23      0.85 o
   2   4  15       76.25       70.21      3.24 o
   3   4  15       14.38       12.30      1.46 o
   4   4  15       37.07       36.33      2.62 o
   5   4  15       31.69       28.37      3.03 o
   6   4  15       24.48       20.10      2.31 o
   7   4  15        1.98        3.21      1.50 o
   8   4  15        3.41        6.54      3.21 o
  -6   5  15       22.70       31.29      6.32 o
  -5   5  15       16.91       14.92      3.05 o
  -4   5  15      175.85      178.26      5.59 o
  -3   5  15       78.93       76.25      5.79 o
  -2   5  15        3.14        1.44      1.03 o
  -1   5  15       35.72       36.54      2.48 o
   0   5  15       34.12       38.05      2.49 o
   1   5  15       30.47       30.35      3.28 o
   2   5  15       43.22       45.17      5.48 o
   3   5  15       25.91       26.53      2.31 o
   4   5  15       32.55       30.66      2.63 o
   5   5  15       61.24       58.25      3.55 o
   6   5  15        2.19        2.45      1.64 o
   7   5  15       82.49       90.40      7.51 o
  -5   6  15       15.45       15.81      2.76 o
  -4   6  15       26.03       29.33      3.19 o
  -3   6  15      156.37      151.88      8.44 o
  -2   6  15       25.39       26.81      2.48 o
  -1   6  15       40.56       42.67      2.37 o
   0   6  15      112.75      121.25      4.31 o
   1   6  15        3.39        2.99      1.25 o
   2   6  15       23.76       25.21      2.42 o
   3   6  15       42.20       37.99      3.38 o
   4   6  15       25.36       31.81      3.42 o
   5   6  15        5.47        4.53      1.76 o
   6   6  15        0.00        1.74      1.63 o
   7   6  15        1.56        5.55      2.57 o
  -5   7  15       93.41       85.64      6.48 o
  -4   7  15      110.78      118.56      5.77 o
  -3   7  15      130.10      128.99      5.79 o
  -2   7  15      223.00      237.51      7.64 o
  -1   7  15       14.45        9.03      1.78 o
   0   7  15        1.88        0.42      1.03 o
   1   7  15        7.23        6.54      1.69 o
   2   7  15       17.09       18.88      2.31 o
   3   7  15       30.98       35.26      3.00 o
   4   7  15        3.90        4.60      2.03 o
   5   7  15        5.70        3.33      2.13 o
   6   7  15       23.31       17.84      4.08 o
  -4   8  15       10.01       12.40      3.47 o
  -3   8  15       10.99       11.28      3.10 o
  -2   8  15       26.72       27.71      3.50 o
  -1   8  15        4.12        3.22      1.91 o
   0   8  15       17.05       16.03      2.01 o
   1   8  15        0.17        1.99      1.29 o
   2   8  15        0.87        0.93      1.21 o
   3   8  15       25.49       23.94      2.82 o
   4   8  15       23.93       15.80      3.01 o
   5   8  15        6.82        9.15      3.47 o
  -1   9  15       64.74       68.50      6.39 o
   0   9  15       10.99       16.79      3.81 o
   1   9  15       36.52       37.37      3.69 o
   2   9  15        0.49        0.38      1.58 o
   3   9  15       31.33       28.49      3.14 o
  -3  -8  16        0.41        2.49      2.76 o
  -2  -8  16       17.19       20.89      3.77 o
  -1  -8  16      126.29      156.30     12.19 o
   0  -8  16       21.03       33.94      7.27 o
   1  -8  16       93.01      117.45      8.59 o
   2  -8  16       10.09       10.17      3.87 o
  -5  -7  16       22.77       15.59      4.37 o
  -4  -7  16       16.70       10.43      3.33 o
  -3  -7  16       66.31       85.90      6.59 o
  -2  -7  16       97.73       96.43      7.43 o
  -1  -7  16        0.04        0.44      2.70 o
   0  -7  16       34.27       39.24      5.32 o
   1  -7  16        0.44        1.49      2.74 o
   2  -7  16        1.65        3.42      2.98 o
   3  -7  16        1.80        2.13      3.40 o
   4  -7  16        0.12        5.94      5.68 o
  -6  -6  16        5.66        5.40      2.99 o
  -5  -6  16       26.17       24.40      3.29 o
  -4  -6  16       23.28       26.24      3.50 o
  -3  -6  16        9.82        9.68      2.69 o
  -2  -6  16        2.19        3.25      3.83 o
  -1  -6  16      257.92      248.80     10.29 o
   0  -6  16       28.53       27.50      5.50 o
   1  -6  16        4.70        5.84      2.75 o
   2  -6  16       54.80       58.04      5.69 o
   3  -6  16        4.10       12.11      3.49 o
   4  -6  16        0.06        0.35      2.32 o
   5  -6  16       43.36       55.97      7.59 o
  -6  -5  16        6.40        8.06      3.53 o
  -5  -5  16        3.02        0.79      1.92 o
  -4  -5  16      315.78      301.39      8.02 o
  -3  -5  16       26.60       28.52      4.00 o
  -2  -5  16      155.74      141.57      6.82 o
  -1  -5  16      486.29      439.32     13.25 o
   0  -5  16       12.35       15.17      3.25 o
   1  -5  16      145.26      138.25     11.87 o
   2  -5  16        0.00        1.46      2.16 o
   3  -5  16        0.01       -0.82      1.46 o
   4  -5  16        0.08        0.91      2.06 o
   5  -5  16       45.75       53.12      3.76 o
   6  -5  16        1.32        0.47      2.26 o
  -7  -4  16        0.72        4.02      2.55 o
  -6  -4  16        6.94        4.41      2.39 o
  -5  -4  16        0.23       -0.06      1.64 o
  -4  -4  16       44.41       37.81      3.53 o
  -3  -4  16       92.33       89.63      4.49 o
  -2  -4  16        2.39        4.84      2.82 o
  -1  -4  16     1256.69     1299.91     19.87 o
   0  -4  16        3.55        3.93      2.24 o
   1  -4  16       74.96       66.17      3.92 o
   2  -4  16        5.05        5.06      1.55 o
   3  -4  16      309.19      296.00      6.03 o
   4  -4  16       18.00       16.69      2.20 o
   5  -4  16       18.79       27.56      2.89 o
   6  -4  16        1.82        1.75      1.75 o
   7  -4  16        4.51        6.88      4.45 o
  -7  -3  16       17.17       16.19      3.34 o
  -6  -3  16      238.74      267.93     15.89 o
  -5  -3  16       15.36       15.06      2.61 o
  -4  -3  16     1172.90     1110.26     18.49 o
  -3  -3  16       59.32       54.54      5.59 o
  -2  -3  16        9.09        7.88      2.08 o
  -1  -3  16        9.81       11.34      2.35 o
   0  -3  16     1005.54      991.89     21.28 o
   1  -3  16      217.42      213.99      6.33 o
   2  -3  16        6.24        5.64      0.98 o
   3  -3  16        6.55        7.65      1.63 o
   4  -3  16        4.60        3.30      1.33 o
   5  -3  16        6.81        9.35      1.81 o
   6  -3  16       62.31       77.92      4.90 o
   7  -3  16       58.57       61.41      4.85 o
  -8  -2  16        0.27        3.46      2.69 o
  -7  -2  16       11.11       17.39      5.94 o
  -6  -2  16       65.02       74.70      8.97 o
  -5  -2  16        3.99        3.93      1.74 o
  -4  -2  16        0.43       -1.18      1.18 o
  -3  -2  16      122.87      108.78      4.53 o
  -2  -2  16        1.83        3.77      1.41 o
  -1  -2  16      120.98       97.34      3.99 o
   0  -2  16       15.44       10.89      1.87 o
   1  -2  16     1325.64     1296.88     13.59 o
   2  -2  16       43.15       47.08      1.95 o
   3  -2  16      838.79      681.41      8.40 o
   4  -2  16        0.40       -0.34      0.97 o
   5  -2  16       40.10       45.36      3.04 o
   6  -2  16       37.69       41.79      3.73 o
   7  -2  16       19.32       21.53      4.23 o
   8  -2  16       24.03       23.97      6.02 o
  -8  -1  16        0.29        2.51      4.60 o
  -7  -1  16        8.90       13.16      5.57 o
  -6  -1  16        2.42        3.36      3.70 o
  -5  -1  16       28.37       28.29      6.25 o
  -4  -1  16      186.08      174.00      7.44 o
  -3  -1  16       13.44       13.46      2.43 o
  -2  -1  16      292.23      221.48      7.57 o
  -1  -1  16      328.85      337.63      9.31 o
   0  -1  16      813.16      770.38     11.68 o
   1  -1  16      419.42      427.75      6.32 o
   2  -1  16        0.02       -0.04      0.56 o
   3  -1  16       13.10        7.46      0.94 o
   4  -1  16       12.17        9.55      1.72 o
   5  -1  16        8.43        6.18      1.50 o
   6  -1  16      111.40      120.86     10.76 o
   7  -1  16        1.38        0.73      1.62 o
   8  -1  16      133.93      141.40     11.33 o
  -8   0  16       28.58       28.98      7.33 o
  -7   0  16       22.23       21.98      4.39 o
  -6   0  16       62.96       55.48      7.81 o
  -5   0  16       20.25       21.45      3.17 o
  -4   0  16      463.61      454.87     13.03 o
  -3   0  16      107.59       95.97      7.48 o
  -2   0  16      228.34      162.63      6.38 o
  -1   0  16      251.86      258.66      6.41 o
   0   0  16      175.54      159.62      3.85 o
   1   0  16     2298.70     2177.88     17.32 o
   2   0  16        0.58        0.87      0.58 o
   3   0  16       24.94       41.83      1.82 o
   4   0  16       42.35       37.53      2.18 o
   5   0  16        3.62        3.57      1.19 o
   6   0  16        1.05        0.08      1.23 o
   7   0  16      675.47      723.61     16.90 o
   8   0  16        1.26        4.10      2.72 o
  -8   1  16       19.99       10.62      5.65 o
  -7   1  16        0.19        1.88      2.65 o
  -6   1  16        1.24        1.71      2.20 o
  -5   1  16       25.56       29.87      3.70 o
  -4   1  16      137.77      137.40      6.38 o
  -3   1  16       49.50       44.14      3.83 o
  -2   1  16        0.30        1.04      1.12 o
  -1   1  16        0.08        0.77      0.64 o
   0   1  16       65.94       71.46      2.46 o
   1   1  16        1.95        0.34      0.58 o
   2   1  16       20.27       16.92      1.37 o
   3   1  16       21.48       24.13      1.29 o
   4   1  16        4.80        3.81      0.94 o
   5   1  16       18.71       14.60      2.00 o
   6   1  16        0.37        0.40      1.13 o
   7   1  16       41.59       46.58      4.12 o
   8   1  16       29.22       23.06      5.62 o
  -7   2  16       45.85       34.88      7.48 o
  -6   2  16      139.07      136.27      7.68 o
  -5   2  16       75.51       76.24      4.45 o
  -4   2  16      110.62      119.24      5.99 o
  -3   2  16       38.88       42.09      2.90 o
  -2   2  16      261.34      229.26      4.81 o
  -1   2  16      212.14      227.70      5.13 o
   0   2  16      116.83      113.11      3.28 o
   1   2  16      138.27      131.45      3.71 o
   2   2  16       17.55       15.28      1.35 o
   3   2  16       93.10      100.11      2.50 o
   4   2  16        2.71        1.81      0.81 o
   5   2  16       57.25       45.47      2.40 o
   6   2  16        5.89        5.92      1.33 o
   7   2  16       16.20       21.48      3.03 o
   8   2  16      113.69      127.40      6.67 o
  -7   3  16        1.36        2.36      4.49 o
  -6   3  16        9.13        7.41      3.08 o
  -5   3  16        9.67       11.64      2.36 o
  -4   3  16        6.09        3.89      1.36 o
  -3   3  16        9.93        9.19      1.48 o
  -2   3  16      195.50      188.87      6.16 o
  -1   3  16      136.64      142.65      3.92 o
   0   3  16       57.59       48.67      2.43 o
   1   3  16       36.44       30.28      2.07 o
   2   3  16       66.71       75.30      2.58 o
   3   3  16       25.30       23.07      1.73 o
   4   3  16       71.21       68.11      2.68 o
   5   3  16      189.06      166.11      4.19 o
   6   3  16       35.06       35.33      2.45 o
   7   3  16       10.33        9.97      1.70 o
   8   3  16       28.29       27.15      4.15 o
  -6   4  16       60.34       50.68      5.51 o
  -5   4  16       16.62       16.07      2.40 o
  -4   4  16        0.47       -0.90      1.07 o
  -3   4  16      100.86       98.84      3.69 o
  -2   4  16       38.59       44.31      2.59 o
  -1   4  16       45.18       47.51      2.62 o
   0   4  16      237.93      245.50      5.57 o
   1   4  16       48.70       47.50      2.63 o
   2   4  16      162.43      170.42      7.11 o
   3   4  16       17.40       15.19      1.58 o
   4   4  16        6.75        5.61      1.38 o
   5   4  16      116.85      120.68      4.56 o
   6   4  16        0.18        0.82      1.24 o
   7   4  16        1.61        2.23      1.55 o
   8   4  16        0.08        7.41      3.57 o
  -6   5  16        2.53        2.92      3.59 o
  -5   5  16        4.91        7.29      2.50 o
  -4   5  16       45.18       44.02      3.04 o
  -3   5  16        8.38        7.01      1.85 o
  -2   5  16        5.86        5.50      1.36 o
  -1   5  16       46.83       42.82      2.69 o
   0   5  16       28.32       30.80      3.15 o
   1   5  16       43.62       44.47      2.74 o
   2   5  16       14.95       12.74      1.83 o
   3   5  16        9.72        9.35      2.09 o
   4   5  16        1.06        2.09      1.63 o
   5   5  16       87.84       94.59      4.42 o
   6   5  16        1.32       -0.81      1.44 o
   7   5  16      110.26      110.77      6.34 o
  -5   6  16        8.65        8.75      2.88 o
  -4   6  16        5.20        6.05      1.92 o
  -3   6  16      168.78      174.15      5.53 o
  -2   6  16      123.03      118.98      4.43 o
  -1   6  16        1.72        1.78      1.01 o
   0   6  16       77.61       74.76      3.64 o
   1   6  16       15.24       14.31      1.92 o
   2   6  16       30.64       34.26      3.48 o
   3   6  16       54.46       59.20      6.86 o
   4   6  16        0.05        0.25      1.51 o
   5   6  16        6.62        3.02      2.03 o
   6   6  16       23.84       21.27      2.88 o
   7   6  16        3.91        2.62      3.53 o
  -5   7  16       12.20        9.42      4.41 o
  -4   7  16        0.90        2.64      1.83 o
  -3   7  16      329.70      335.07     12.28 o
  -2   7  16        1.35        3.04      1.47 o
  -1   7  16        7.42        6.32      1.91 o
   0   7  16       51.69       57.61      4.70 o
   1   7  16        0.01        0.45      1.29 o
   2   7  16        0.41       -0.57      1.22 o
   3   7  16        1.83        3.75      1.56 o
   4   7  16        7.08        7.26      2.37 o
   5   7  16        1.71        2.67      2.10 o
   6   7  16       96.91       89.78      7.46 o
  -3   8  16        0.23       -0.86      1.94 o
  -2   8  16       63.67       52.78      4.47 o
  -1   8  16        3.57        7.26      2.24 o
   0   8  16      166.28      185.97      5.20 o
   1   8  16        0.93        1.11      1.29 o
   2   8  16        0.38        1.28      1.60 o
   3   8  16       37.25       38.38      3.45 o
   4   8  16       21.36       23.23      7.01 o
   5   8  16       13.19       21.69      6.17 o
  -1   9  16       64.96       68.14      6.40 o
   0   9  16        7.56        4.99      2.88 o
   1   9  16       55.49       65.64      4.52 o
   2   9  16        0.82        0.49      1.62 o
  -2  -8  17        5.31        3.43      2.64 o
  -1  -8  17        6.51        9.29      4.17 o
   0  -8  17       46.89       57.99     14.58 o
   1  -8  17        0.64        2.22      3.36 o
  -4  -7  17        8.91        9.63      3.16 o
  -3  -7  17        9.27       17.21      4.37 o
  -2  -7  17       97.32      104.80      7.96 o
  -1  -7  17       20.01       14.74      3.99 o
   0  -7  17       50.18       63.69      6.51 o
   1  -7  17        8.18       15.37      4.08 o
   2  -7  17        0.02        1.52      3.74 o
   3  -7  17       25.14       29.06      5.87 o
   4  -7  17        2.79       -1.38      4.97 o
  -5  -6  17       11.54        7.04      4.13 o
  -4  -6  17        1.82        1.04      2.05 o
  -3  -6  17        0.41        5.76      4.67 o
  -2  -6  17       12.77        6.02      3.08 o
  -1  -6  17       46.85       49.39      8.88 o
   0  -6  17       31.97       23.15      4.92 o
   1  -6  17        1.55       -0.52      2.60 o
   2  -6  17       29.13       31.21      6.00 o
   3  -6  17       18.07       14.95      3.93 o
   4  -6  17        0.21       -0.02      4.65 o
   5  -6  17        5.67        8.82      4.30 o
  -6  -5  17        2.67       -1.43      2.23 o
  -5  -5  17       23.71       13.89      2.71 o
  -4  -5  17       16.73       21.35      3.44 o
  -3  -5  17        8.07        8.97      2.70 o
  -2  -5  17       31.88       22.25      5.65 o
  -1  -5  17      298.82      301.86     10.94 o
   0  -5  17       89.31      113.64      6.71 o
   1  -5  17       68.92       73.51      8.08 o
   2  -5  17       34.66       29.31      4.28 o
   3  -5  17       24.73       25.43      3.67 o
   4  -5  17        5.93        4.16      5.98 o
   5  -5  17        2.20        2.82      2.11 o
   6  -5  17       22.30       20.10      3.91 o
  -7  -4  17        0.04        3.34      2.69 o
  -6  -4  17        2.18        2.32      2.45 o
  -5  -4  17       18.39       17.19      3.15 o
  -4  -4  17       26.95       21.06      4.17 o
  -3  -4  17      143.14      141.90      5.69 o
  -2  -4  17       47.28       46.93      3.51 o
  -1  -4  17       22.50       22.17      3.53 o
   0  -4  17        3.74        1.65      1.76 o
   1  -4  17        0.12        2.44      1.46 o
   2  -4  17       71.22       55.15      8.15 o
   3  -4  17       44.93       42.47      2.98 o
   4  -4  17        5.18        4.20      1.52 o
   5  -4  17      144.88      153.31      5.50 o
   6  -4  17        0.61        4.51      2.15 o
  -7  -3  17       42.03       52.01      6.51 o
  -6  -3  17        0.33        1.46      3.96 o
  -5  -3  17       21.25       27.89      3.24 o
  -4  -3  17       63.61       65.21      4.21 o
  -3  -3  17      347.80      306.20     12.56 o
  -2  -3  17        1.16        0.04      1.11 o
   0  -3  17      112.45      105.97      4.32 o
   1  -3  17       20.88       19.01      2.65 o
   2  -3  17      296.83      271.75      9.62 o
   3  -3  17        8.74        6.91      1.24 o
   4  -3  17       25.05       21.25      2.59 o
   5  -3  17       29.55       38.63      3.30 o
   6  -3  17        0.29        3.30      2.42 o
   7  -3  17        4.01        4.08      2.26 o
  -7  -2  17       80.37       87.64     10.81 o
  -6  -2  17        0.11        2.28      3.40 o
  -5  -2  17        0.22        1.80      1.54 o
  -4  -2  17       98.30       93.74      4.61 o
  -3  -2  17        1.78        3.01      1.52 o
  -2  -2  17       32.49       30.60      2.76 o
  -1  -2  17       81.77       71.09      4.23 o
   0  -2  17     4016.38     3875.59     57.53 o
   1  -2  17       12.19       11.28      1.64 o
   2  -2  17       57.24       82.31      2.50 o
   3  -2  17       32.29       30.72      1.81 o
   4  -2  17       81.32       74.62      3.50 o
   5  -2  17        8.17       10.29      1.89 o
   6  -2  17       97.56      115.78      5.55 o
   7  -2  17      164.29      176.56      7.21 o
  -7  -1  17        2.13        1.91      4.22 o
  -6  -1  17       39.23       34.55      6.92 o
  -5  -1  17        1.26        3.11      1.73 o
  -4  -1  17       34.53       35.66      6.71 o
  -3  -1  17     1353.30     1166.37     22.74 o
  -2  -1  17        5.64        8.62      2.02 o
  -1  -1  17        1.92        2.12      1.38 o
   0  -1  17        5.18        9.16      3.03 o
   1  -1  17      417.57      383.10      5.99 o
   2  -1  17       11.61       13.16      1.17 o
   3  -1  17        6.35        3.96      0.80 o
   4  -1  17        1.90        3.08      1.25 o
   5  -1  17       24.84       21.82      2.36 o
   6  -1  17       97.30      103.02      5.29 o
   7  -1  17       65.46       75.38      5.11 o
   8  -1  17        4.24        4.79      3.93 o
  -8   0  17        1.92        3.22      5.08 o
  -7   0  17        3.17        2.92      4.11 o
  -6   0  17       20.93       17.91      5.27 o
  -5   0  17      269.24      304.62     10.34 o
  -4   0  17        2.96        3.28      1.89 o
  -3   0  17      130.13       96.92     10.19 o
  -2   0  17      125.57      104.33      5.66 o
  -1   0  17       57.70       55.07      3.93 o
   0   0  17      947.40      901.89     12.28 o
   2   0  17       72.02       70.91      2.12 o
   3   0  17        0.08        1.68      0.70 o
   4   0  17      921.64      749.87     10.12 o
   5   0  17        6.66        6.88      1.76 o
   6   0  17      447.05      499.92     11.50 o
   7   0  17        6.44        5.72      2.11 o
   8   0  17       18.56       15.78      5.42 o
  -7   1  17       22.84       18.66      5.87 o
  -6   1  17        5.75        7.39      2.89 o
  -5   1  17      154.96      170.43      8.04 o
  -4   1  17        2.17        2.14      1.77 o
  -3   1  17       14.31       16.93      2.75 o
  -2   1  17        0.58        0.40      0.90 o
  -1   1  17      273.82      229.50      5.67 o
   0   1  17       91.46       97.18      2.93 o
   1   1  17     1526.68     1538.24     21.03 o
   2   1  17       24.34       25.45      1.95 o
   3   1  17        0.27        0.57      0.57 o
   4   1  17        0.59        1.62      0.79 o
   5   1  17        0.19       -0.05      0.86 o
   6   1  17       49.82       56.48      3.50 o
   7   1  17      165.89      176.32      6.06 o
   8   1  17        0.05       -0.58      1.82 o
  -7   2  17       60.83       65.28      9.31 o
  -6   2  17       14.91       12.00      3.37 o
  -5   2  17      132.93      145.22      7.04 o
  -4   2  17      177.39      182.40     15.87 o
  -3   2  17      519.00      525.42     10.28 o
  -2   2  17        3.93        1.24      1.49 o
  -1   2  17      424.40      393.10      6.72 o
   0   2  17        6.15        4.36      1.01 o
   1   2  17      651.94      663.08     12.82 o
   2   2  17      136.71      113.04      3.14 o
   3   2  17        8.98       10.00      1.31 o
   4   2  17       92.64       77.50      2.76 o
   5   2  17        5.37        4.72      1.15 o
   6   2  17        0.32        1.86      1.08 o
   7   2  17       33.38       38.85      2.73 o
   8   2  17      124.47      133.06      8.27 o
  -7   3  17        0.01       -0.07      4.15 o
  -6   3  17        2.88        2.89      2.60 o
  -5   3  17        2.47        2.32      1.67 o
  -4   3  17        7.33        4.34      1.36 o
  -3   3  17      101.61      104.57      3.83 o
  -2   3  17       10.24       13.78      1.60 o
  -1   3  17       39.11       33.07      2.13 o
   0   3  17        0.37        0.68      0.79 o
   1   3  17        8.31        9.54      1.60 o
   2   3  17      142.90      139.42      4.11 o
   3   3  17       26.05       26.98      2.20 o
   4   3  17      249.48      253.41      5.65 o
   5   3  17       21.05       23.19      2.50 o
   6   3  17       24.43       26.24      2.25 o
   7   3  17        2.80        2.68      1.35 o
   8   3  17       32.31       26.13      3.75 o
  -6   4  17        0.88        3.52      2.91 o
  -5   4  17      166.88      174.01      5.69 o
  -4   4  17       60.87       63.39      9.50 o
  -3   4  17        2.16        0.72      1.05 o
  -2   4  17       24.22       20.82      2.13 o
  -1   4  17        0.11       -0.70      0.81 o
   0   4  17      411.05      416.36      7.74 o
   1   4  17       39.42       43.60      4.86 o
   2   4  17      225.86      232.65      5.68 o
   3   4  17       13.00       13.12      1.76 o
   4   4  17       27.19       20.62      2.25 o
   5   4  17        2.77        3.43      1.55 o
   6   4  17        4.08        7.95      1.77 o
   7   4  17       37.61       32.02      3.01 o
  -5   5  17        6.60        5.41      2.46 o
  -4   5  17        4.93        4.36      1.89 o
  -3   5  17       35.66       32.35      2.65 o
  -2   5  17        4.96        5.34      1.52 o
  -1   5  17       30.26       32.26      2.66 o
   0   5  17       19.93       19.41      2.55 o
   1   5  17       68.91       65.69      3.28 o
   2   5  17        1.12        0.97      1.08 o
   3   5  17       73.28       77.24      5.45 o
   4   5  17       76.78       78.07      7.10 o
   5   5  17        6.76        8.01      2.03 o
   6   5  17       51.67       48.53      3.75 o
   7   5  17        7.74        9.51      2.84 o
  -5   6  17       12.37        7.59      2.87 o
  -4   6  17      170.13      185.51      6.79 o
  -3   6  17       19.24       14.79      2.14 o
  -2   6  17        5.22        6.42      1.56 o
  -1   6  17        0.05        0.65      1.12 o
   0   6  17       17.11       13.20      2.30 o
   1   6  17        8.09        8.06      1.68 o
   2   6  17      135.15      141.76      4.89 o
   3   6  17      105.77      103.22      4.32 o
   4   6  17        3.22        4.19      1.87 o
   5   6  17       13.68        8.68      2.48 o
   6   6  17       32.45       33.85      4.08 o
  -4   7  17       15.45       11.06      2.53 o
  -3   7  17       81.03       84.48      5.12 o
  -2   7  17        2.06       -0.22      1.34 o
  -1   7  17       13.94       15.04      2.23 o
   0   7  17       50.10       46.34      3.37 o
   1   7  17        1.59        0.96      1.38 o
   2   7  17        9.02        7.65      2.27 o
   3   7  17        2.83        1.45      1.41 o
   4   7  17       21.54       21.39      3.25 o
   5   7  17        3.90        5.02      2.26 o
  -3   8  17        0.11        2.05      2.26 o
  -2   8  17       55.00       55.72     11.01 o
  -1   8  17       62.15       62.02      4.67 o
   0   8  17       36.25       33.81      2.67 o
   1   8  17       95.58      100.17      4.42 o
   2   8  17        3.80        4.26      1.72 o
   3   8  17        1.31        5.70      1.89 o
   4   8  17        1.80        5.95      2.96 o
   0   9  17        1.69        2.96      2.51 o
   1   9  17        0.13       -0.24      1.60 o
   2   9  17        5.13        6.90      2.05 o
  -1  -8  18        9.58        8.90      5.16 o
   0  -8  18       13.73       11.48      5.83 o
  -4  -7  18       10.19       12.00      3.34 o
  -3  -7  18       60.32       75.46      5.91 o
  -2  -7  18       39.64       39.45      5.71 o
  -1  -7  18       18.15       26.03      5.12 o
   0  -7  18       60.09       82.35      7.23 o
   1  -7  18        0.43        0.36      2.98 o
   2  -7  18       10.02       12.40      3.97 o
   3  -7  18        1.02        4.26      3.60 o
  -5  -6  18        4.49        2.52      2.29 o
  -4  -6  18       19.84       19.97      7.61 o
  -3  -6  18       10.75        8.15      4.60 o
  -2  -6  18       31.84       32.55      4.89 o
  -1  -6  18       15.13       10.89      3.40 o
   0  -6  18        0.01        3.90      2.89 o
   1  -6  18        5.01        5.10      3.06 o
   2  -6  18        4.47        7.02      3.25 o
   3  -6  18        2.37        2.56      2.84 o
   4  -6  18       43.00       38.14      8.52 o
   5  -6  18       51.61       44.09      6.09 o
  -6  -5  18        0.83       -0.10      3.31 o
  -5  -5  18       12.12        8.02      2.41 o
  -4  -5  18        4.32        3.26      2.03 o
  -3  -5  18        0.08        2.12      2.39 o
  -2  -5  18       10.73        7.03      4.11 o
  -1  -5  18        3.44        2.64      2.67 o
   0  -5  18        4.49        8.13      3.59 o
   1  -5  18      172.35      172.57      8.42 o
   2  -5  18        0.53        4.39      2.67 o
   3  -5  18       27.83       27.47      5.59 o
   4  -5  18        0.01       -1.39      1.99 o
   5  -5  18        0.96        1.99      2.13 o
   6  -5  18       14.73       20.79      5.87 o
  -6  -4  18        3.65        3.22      2.39 o
  -5  -4  18        2.50        2.51      1.90 o
  -4  -4  18       14.66       10.28      2.52 o
  -3  -4  18        0.10        0.26      1.31 o
  -2  -4  18        2.49        3.11      1.56 o
  -1  -4  18      486.97      467.23     10.42 o
   0  -4  18       84.23       84.52      9.63 o
   1  -4  18        0.61        0.89      1.36 o
   2  -4  18        0.04        0.27      2.08 o
   3  -4  18       16.10       15.47      3.02 o
   4  -4  18        8.94        3.86      3.19 o
   5  -4  18       53.77       58.02      5.15 o
   6  -4  18        0.66       -0.02      2.30 o
  -7  -3  18        1.24        2.65      4.75 o
  -6  -3  18       86.35      103.97      7.23 o
  -5  -3  18       33.91       31.78      3.48 o
  -4  -3  18       58.02       41.31      3.57 o
  -3  -3  18      164.07      158.04      5.92 o
  -2  -3  18        0.22        1.91      1.39 o
  -1  -3  18      418.95      425.21     25.20 o
   0  -3  18       56.36       59.26      3.57 o
   1  -3  18       23.45       15.50      2.37 o
   2  -3  18        1.40        1.25      1.12 o
   3  -3  18      132.29      114.45      3.68 o
   4  -3  18        1.60        1.17      1.25 o
   5  -3  18       86.77       92.44      4.45 o
   6  -3  18       17.71       15.37      2.87 o
   7  -3  18        8.49       12.08      5.05 o
  -7  -2  18        0.26       -2.06      4.04 o
  -6  -2  18       17.75       23.33      6.32 o
  -5  -2  18        1.51        1.97      1.69 o
  -4  -2  18        7.25        9.69      2.14 o
  -3  -2  18      194.52      173.48      6.01 o
  -2  -2  18       45.16       45.09      3.28 o
  -1  -2  18      510.88      463.15      9.79 o
   0  -2  18       29.78       25.07      4.71 o
   1  -2  18      529.03      550.97     12.26 o
   2  -2  18       83.37       90.43      3.34 o
   3  -2  18       99.06       74.81      2.63 o
   4  -2  18        1.10        1.13      1.28 o
   5  -2  18        9.54        7.79      2.27 o
   6  -2  18       30.81       39.91      3.81 o
   7  -2  18       13.03       13.24      2.78 o
  -7  -1  18       11.00        5.27      4.64 o
  -6  -1  18      365.20      437.45     20.86 o
  -5  -1  18        0.21       -0.17      1.35 o
  -4  -1  18      335.42      309.37     12.43 o
  -3  -1  18       88.29       77.74      5.11 o
  -2  -1  18       70.99       60.80      4.40 o
  -1  -1  18        3.58        8.64      2.13 o
   0  -1  18     1696.18     1707.06     29.21 o
   1  -1  18       82.58       85.49      2.63 o
   2  -1  18        7.08        5.31      0.83 o
   3  -1  18       60.73       50.20      2.37 o
   4  -1  18        0.01        1.24      1.06 o
   5  -1  18       22.84       20.87      2.33 o
   6  -1  18        0.40        1.39      1.51 o
   7  -1  18       31.19       33.01      4.18 o
  -7   0  18        4.47        4.86      4.60 o
  -6   0  18       19.89       15.63      5.46 o
  -5   0  18        6.62        4.90      2.28 o
  -4   0  18       41.63       44.24      4.21 o
  -3   0  18      160.10      139.53      6.62 o
  -2   0  18        0.15        2.25      1.54 o
  -1   0  18        5.63        5.72      2.22 o
   0   0  18      186.62      208.57      5.40 o
   1   0  18     1893.38     1834.70     15.20 o
   2   0  18       11.31        7.86      0.93 o
   3   0  18      135.73       90.82      2.47 o
   4   0  18       67.77       59.08      2.71 o
   5   0  18       16.21       17.43      2.40 o
   6   0  18       70.86       71.02      5.62 o
   7   0  18        8.47       13.39      3.91 o
   8   0  18        0.54        0.00      2.95 o
  -7   1  18        4.51        5.53      4.79 o
  -6   1  18        5.71        5.26      2.85 o
  -5   1  18        3.18        0.23      1.79 o
  -4   1  18        1.41        0.75      1.69 o
  -3   1  18      123.86      111.83      9.12 o
  -2   1  18      607.02      531.18     13.35 o
  -1   1  18       39.67       36.63      2.46 o
   0   1  18       88.93       91.62      2.97 o
   1   1  18      780.11      809.62     12.59 o
   2   1  18       60.90       56.47      2.03 o
   3   1  18        9.67       10.22      1.09 o
   4   1  18        7.22        8.17      1.24 o
   5   1  18        0.44        1.23      0.98 o
   6   1  18        7.59        4.70      1.39 o
   7   1  18       33.57       32.46      2.81 o
   8   1  18        3.43        1.88      2.31 o
  -7   2  18       29.55       18.81      6.17 o
  -6   2  18        0.03        3.41      2.58 o
  -5   2  18        0.06        0.35      1.71 o
  -4   2  18        0.41        0.95      1.80 o
  -3   2  18      225.68      220.22      8.30 o
  -2   2  18       18.59        9.17      1.66 o
  -1   2  18       73.47       68.87      2.72 o
   0   2  18       52.04       49.80      2.45 o
   1   2  18     2732.31     2748.95     29.50 o
   2   2  18        1.38        1.59      0.83 o
   3   2  18       33.75       40.10      1.82 o
   4   2  18       36.58       32.18      2.01 o
   5   2  18       82.98       69.72      3.35 o
   6   2  18        3.49        2.32      1.17 o
   7   2  18      790.75      864.57     14.50 o
   8   2  18        0.32        0.84      2.43 o
  -7   3  18        6.04       13.09      5.94 o
  -6   3  18        1.66        2.10      2.86 o
  -5   3  18        3.87        5.39      1.99 o
  -4   3  18        0.03       -0.82      1.28 o
  -3   3  18      119.44      110.51      4.03 o
  -2   3  18       77.70       89.15      4.06 o
  -1   3  18      104.84       91.61      3.28 o
   0   3  18       63.17       66.39      3.27 o
   1   3  18       23.77       25.09      2.03 o
   2   3  18      387.63      396.20      7.50 o
   3   3  18       71.37       70.53      3.53 o
   4   3  18        9.99        6.48      1.82 o
   5   3  18        1.34        1.53      1.02 o
   6   3  18       19.78       24.68      2.25 o
   7   3  18       27.39       27.17      2.54 o
  -6   4  18        3.41        7.70      4.79 o
  -5   4  18        7.45        6.75      2.58 o
  -4   4  18      189.34      208.79      8.21 o
  -3   4  18       50.74       48.99      3.51 o
  -2   4  18        5.45        4.34      1.29 o
  -1   4  18       73.14       69.23      3.23 o
   0   4  18      235.91      231.48      5.61 o
   1   4  18      176.22      181.81      4.98 o
   2   4  18      279.33      275.63      9.47 o
   3   4  18       31.29       36.38      4.23 o
   4   4  18       14.01       12.99      2.34 o
   5   4  18       41.96       40.17      3.15 o
   6   4  18        9.95        8.71      1.84 o
   7   4  18        5.64        8.30      2.70 o
  -5   5  18       12.97       12.47      2.63 o
  -4   5  18       31.63       34.50      3.41 o
  -3   5  18       14.12       16.11      2.09 o
  -2   5  18        3.67        2.02      1.14 o
  -1   5  18        4.42        3.94      1.28 o
   0   5  18        1.99        1.90      1.42 o
   1   5  18        0.01        0.43      0.97 o
   2   5  18       15.41       18.75      3.00 o
   3   5  18       83.82       74.67      3.70 o
   4   5  18       34.43       34.03      3.52 o
   5   5  18        0.02       -1.49      1.49 o
   6   5  18       54.79       44.14      3.66 o
   7   5  18        0.13        0.74      2.18 o
  -5   6  18        0.08        1.66      2.40 o
  -4   6  18       16.01       14.32      3.32 o
  -3   6  18        2.42        2.76      1.45 o
  -2   6  18        5.18        3.75      1.52 o
  -1   6  18        1.45        0.01      1.16 o
   0   6  18        0.19        1.19      1.10 o
   1   6  18        7.59        9.14      2.02 o
   2   6  18      112.73      116.70      5.24 o
   3   6  18        7.21        4.16      1.53 o
   4   6  18       14.14       11.89      2.49 o
   5   6  18       31.85       30.26      5.49 o
   6   6  18        2.50        4.51      2.99 o
  -4   7  18       19.08       14.58      4.90 o
  -3   7  18        6.82        6.85      2.11 o
  -2   7  18        3.17        2.92      1.54 o
  -1   7  18       16.24       17.49      2.40 o
   0   7  18       32.60       33.24      4.30 o
   1   7  18       14.48       16.07      3.92 o
   2   7  18        2.86        3.77      2.35 o
   3   7  18       64.75       60.17      4.41 o
   4   7  18        8.84        5.37      2.31 o
   5   7  18       39.60       42.73      5.55 o
  -2   8  18        5.98        2.40      2.39 o
  -1   8  18       15.47       13.37      2.78 o
   0   8  18        6.02        4.54      1.57 o
   1   8  18        1.13        1.87      1.65 o
   2   8  18       35.80       36.05      3.36 o
   3   8  18      167.60      169.75      7.20 o
   4   8  18       25.67       24.15      6.24 o
  -3  -7  19        0.05        0.78      3.14 o
  -2  -7  19        0.64        2.87      4.26 o
  -1  -7  19        1.17        0.72      3.20 o
   0  -7  19        8.09        4.47      3.58 o
   1  -7  19       15.39       11.32      4.02 o
   2  -7  19       35.68       41.18      5.89 o
   3  -7  19       30.45       31.99      5.61 o
  -5  -6  19        2.34        0.82      2.45 o
  -4  -6  19       11.18        4.66      5.50 o
  -3  -6  19       29.72       17.46      5.94 o
  -2  -6  19        3.24        6.36      3.25 o
  -1  -6  19       35.40       35.69      5.03 o
   0  -6  19        0.04       -0.90      2.48 o
   1  -6  19       22.30       20.03      6.37 o
   2  -6  19       14.36       18.91      4.47 o
   3  -6  19        5.96       11.42      3.98 o
   4  -6  19        1.95        0.64      5.08 o
  -5  -5  19       60.76       63.31      6.21 o
  -4  -5  19        1.05        0.90      2.66 o
  -3  -5  19        0.03       -1.07      2.84 o
  -2  -5  19        6.96       10.17      4.67 o
  -1  -5  19        9.31        3.29      3.10 o
   0  -5  19        0.13        1.35      2.92 o
   1  -5  19        2.39        2.75      2.54 o
   2  -5  19       13.27       14.11      7.38 o
   3  -5  19       51.32       69.63      8.97 o
   4  -5  19       19.43       16.34      6.13 o
   5  -5  19       38.08       42.69      4.40 o
  -6  -4  19        1.91        2.21      4.64 o
  -5  -4  19        5.46        6.56      3.05 o
  -4  -4  19       20.17       20.05      3.12 o
  -3  -4  19        0.24        0.83      1.64 o
  -2  -4  19       57.34       47.01      9.15 o
  -1  -4  19       59.60       51.78      4.82 o
   0  -4  19       96.85       78.99      5.54 o
   1  -4  19       17.42       19.05      2.72 o
   2  -4  19       14.04       16.18      3.39 o
   3  -4  19        5.43        7.42      2.81 o
   4  -4  19       46.86       54.49      4.28 o
   5  -4  19        3.15        2.13      2.03 o
   6  -4  19       25.20       22.26      4.02 o
  -6  -3  19        8.89       14.11      7.70 o
  -5  -3  19       75.17       64.59      4.67 o
  -4  -3  19      106.61      115.64      6.50 o
  -3  -3  19       43.10       48.08      3.74 o
  -2  -3  19        1.52        2.19      1.52 o
  -1  -3  19       50.61       45.35      4.21 o
   0  -3  19      201.40      223.22      6.64 o
   1  -3  19        3.06        2.11      1.50 o
   2  -3  19      166.34      167.57      5.97 o
   3  -3  19        0.00        1.41      1.07 o
   4  -3  19      112.06      130.97      6.29 o
   5  -3  19       30.82       29.11      3.09 o
   6  -3  19       45.33       59.76      4.95 o
   7  -3  19       14.87       13.27      5.12 o
  -7  -2  19       47.97       48.42      9.12 o
  -6  -2  19        0.50        2.17      2.20 o
  -5  -2  19        8.42        7.66      2.13 o
  -4  -2  19        0.24        2.58      1.65 o
  -3  -2  19       62.18       59.32      5.16 o
  -2  -2  19        2.35        1.95      1.33 o
  -1  -2  19       34.49       29.53      2.80 o
   0  -2  19      204.20      194.61      8.11 o
   1  -2  19       89.59       85.90      3.98 o
   2  -2  19      231.61      215.79      5.54 o
   3  -2  19       49.91       42.37      2.14 o
   4  -2  19       75.72       77.73      3.72 o
   5  -2  19       36.46       35.53      2.99 o
   6  -2  19       15.85       11.42      2.45 o
   7  -2  19       57.10       68.32      5.19 o
  -7  -1  19        0.27        6.32      4.86 o
  -6  -1  19       10.80       11.26      3.18 o
  -5  -1  19        2.12        2.53      1.74 o
  -4  -1  19       21.32       21.41      3.70 o
  -3  -1  19      115.25       80.00      5.34 o
  -2  -1  19      132.72      120.89      6.01 o
  -1  -1  19      224.51      198.69      7.49 o
   0  -1  19       52.37       71.13      4.40 o
   1  -1  19       18.15       14.19      2.35 o
   2  -1  19       65.27       61.60      2.03 o
   3  -1  19       17.23       15.16      1.58 o
   4  -1  19        3.12        1.56      1.18 o
   5  -1  19       30.88       24.48      2.93 o
   6  -1  19       13.23       14.95      2.72 o
   7  -1  19       94.31      108.49      6.09 o
  -7   0  19        1.70        1.42      4.30 o
  -6   0  19        7.51        3.94      2.46 o
  -5   0  19       12.58        7.26      2.57 o
  -4   0  19        7.45        4.38      2.92 o
  -3   0  19        2.52        1.85      1.67 o
  -2   0  19       79.93       74.00      5.51 o
  -1   0  19       22.73       21.53      5.37 o
   0   0  19     2634.27     2679.59     42.73 o
   1   0  19       88.53      108.46      3.30 o
   2   0  19       70.68       63.23      2.01 o
   3   0  19       55.52       57.32      2.12 o
   4   0  19       68.98       54.20      2.66 o
   5   0  19        9.64        8.10      3.08 o
   6   0  19       60.92       70.78      7.15 o
   7   0  19       37.67       36.30      3.98 o
  -7   1  19       77.44       75.94     10.06 o
  -6   1  19       84.99       98.03      7.42 o
  -5   1  19       15.78       24.82      3.84 o
  -4   1  19       33.00       26.55      6.24 o
  -3   1  19     1052.96      934.18     20.17 o
  -2   1  19      159.13      149.80      6.73 o
  -1   1  19       11.10        6.40      1.99 o
   0   1  19      172.43      171.18      5.13 o
   1   1  19      532.55      541.22      8.50 o
   2   1  19       50.43       50.10      1.86 o
   3   1  19        2.35        0.59      0.65 o
   4   1  19        7.56        5.98      1.13 o
   5   1  19        8.28        5.99      1.26 o
   6   1  19       70.14       66.30      3.50 o
   7   1  19        7.38        3.03      1.57 o
  -7   2  19       10.28       15.03      6.02 o
  -6   2  19        3.80        4.82      2.95 o
  -5   2  19      142.83      163.53      6.82 o
  -4   2  19        1.86        2.24      2.41 o
  -3   2  19      318.60      322.08     10.57 o
  -2   2  19      223.92      210.97      6.06 o
  -1   2  19        0.35        0.92      0.94 o
   0   2  19      147.46      146.16      7.21 o
   1   2  19       43.30       49.28      2.90 o
   2   2  19      494.27      511.22      8.61 o
   3   2  19        8.92        7.27      1.22 o
   4   2  19      379.59      340.71      5.94 o
   5   2  19       39.81       33.23      2.26 o
   6   2  19       27.39       30.44      2.39 o
   7   2  19       19.82       17.56      2.38 o
  -7   3  19        2.96        2.95      4.75 o
  -6   3  19        0.03        1.90      2.78 o
  -5   3  19      129.60      139.50      6.19 o
  -4   3  19       41.84       40.04      3.56 o
  -3   3  19      103.19      101.59      4.77 o
  -2   3  19      149.29      158.07      5.47 o
  -1   3  19       84.85       74.95      5.26 o
   0   3  19      212.71      218.74      5.26 o
   1   3  19      518.98      552.45      9.24 o
   2   3  19      501.65      533.45      9.20 o
   3   3  19        9.89       10.43      1.68 o
   4   3  19      101.09       99.66      4.05 o
   5   3  19        0.09       -0.02      1.01 o
   6   3  19       15.71       16.82      1.97 o
   7   3  19      101.21      106.72      4.29 o
  -6   4  19       36.75       36.45      7.59 o
  -5   4  19        0.61        3.89      2.34 o
  -4   4  19      108.33      104.44      5.09 o
  -3   4  19       55.02       51.93      3.73 o
  -2   4  19      104.70       97.62      4.24 o
  -1   4  19      140.05      127.01      4.20 o
   0   4  19        2.31        1.74      1.08 o
   1   4  19      254.84      246.82      6.01 o
   2   4  19      707.50      721.20     11.53 o
   3   4  19       13.02       14.71      2.00 o
   4   4  19      197.91      193.99      6.74 o
   5   4  19        7.13        3.78      1.91 o
   6   4  19        5.04        3.82      1.80 o
   7   4  19       34.51       42.19      4.55 o
  -5   5  19        9.93        9.96      3.38 o
  -4   5  19        2.35        0.12      1.65 o
  -3   5  19        0.31        1.93      1.60 o
  -2   5  19       63.72       54.32      4.14 o
  -1   5  19        1.16        2.37      1.19 o
   0   5  19       56.13       50.69      3.46 o
   1   5  19        6.26        5.14      1.46 o
   2   5  19      120.19      123.40      4.50 o
   3   5  19       29.02       30.17      2.70 o
   4   5  19       10.20        9.58      2.27 o
   5   5  19        0.04        0.56      1.82 o
   6   5  19       12.65       15.70      3.09 o
  -5   6  19       19.93       19.11      5.57 o
  -4   6  19       14.14       13.88      9.01 o
  -3   6  19        3.99        4.67      1.67 o
  -2   6  19        7.08        7.64      1.71 o
  -1   6  19       27.65       23.29      4.43 o
   0   6  19      163.24      158.49      5.27 o
   1   6  19        2.71        4.12      1.45 o
   2   6  19      357.76      364.80      8.32 o
   3   6  19       27.62       29.69      2.84 o
   4   6  19        1.88        5.08      2.14 o
   5   6  19       28.24       22.10      3.33 o
   6   6  19        1.80        2.25      2.86 o
  -4   7  19        2.70        0.19      3.22 o
  -3   7  19       21.20       19.28      4.47 o
  -2   7  19        9.47       10.31      2.09 o
  -1   7  19        2.08        1.66      1.41 o
   0   7  19       10.11        9.77      2.10 o
   1   7  19       31.12       25.55      2.82 o
   2   7  19       15.77       16.52      2.46 o
   3   7  19       14.48       10.71      2.22 o
   4   7  19       16.05        8.97      2.47 o
   5   7  19        8.36       12.06      4.32 o
  -2   8  19        1.84        5.30      2.74 o
  -1   8  19       44.31       49.94      5.40 o
   0   8  19       11.98        8.60      1.99 o
   1   8  19        6.28        6.40      2.33 o
   2   8  19       40.59       46.55      4.42 o
   3   8  19       92.27       87.91     10.85 o
  -2  -7  20        5.13        1.67      3.19 o
  -1  -7  20       33.66       34.44      5.75 o
   0  -7  20      109.26      130.54      9.13 o
   1  -7  20      240.89      259.48     17.65 o
   2  -7  20        2.01        4.87      3.54 o
  -4  -6  20        3.98        6.81      4.36 o
  -3  -6  20       17.04       18.25      5.83 o
  -2  -6  20        1.32        3.33      3.22 o
  -1  -6  20        0.04        0.38      2.74 o
   0  -6  20        0.84        3.25      3.00 o
   1  -6  20        0.31        0.03      2.52 o
   2  -6  20       64.25       65.71      6.51 o
   3  -6  20       28.35       25.61      4.80 o
   4  -6  20      190.93      206.27     16.08 o
  -5  -5  20       10.37       10.14      2.77 o
  -4  -5  20        9.59        8.45      3.43 o
  -3  -5  20       88.92       94.63      9.63 o
  -2  -5  20       10.11        5.61      3.66 o
  -1  -5  20        8.46       11.15      4.00 o
   0  -5  20        6.10        3.60      2.73 o
   1  -5  20       14.25       10.38      3.33 o
   2  -5  20        4.56        6.35      8.77 o
   3  -5  20        3.49        3.90      2.89 o
   4  -5  20       45.59       47.75      8.71 o
   5  -5  20      124.75      123.68      7.98 o
  -6  -4  20      132.41      142.33      6.90 o
  -5  -4  20        0.01        1.05      2.12 o
  -4  -4  20       71.81       67.05      5.97 o
  -3  -4  20       20.85       19.80      3.14 o
  -2  -4  20       26.10       24.62      5.04 o
  -1  -4  20       70.12       66.84      5.37 o
   0  -4  20        4.47        3.89      2.08 o
   1  -4  20        1.32       -0.09      1.45 o
   2  -4  20       15.72       13.22      3.21 o
   3  -4  20        9.34        8.43      3.12 o
   4  -4  20       24.47       16.94      2.84 o
   5  -4  20        4.96        8.40      2.53 o
   6  -4  20        9.87        7.96      4.19 o
  -6  -3  20       69.05       67.21      5.10 o
  -5  -3  20        9.28        9.89      2.62 o
  -4  -3  20       92.19       86.04      5.07 o
  -3  -3  20       48.67       47.95      3.90 o
  -2  -3  20        0.53        0.93      1.45 o
  -1  -3  20       27.77       19.78      4.51 o
   0  -3  20        8.70        7.74      2.43 o
   1  -3  20      168.95      163.19      6.09 o
   2  -3  20       11.61        7.51      1.94 o
   3  -3  20       13.61        9.23      2.15 o
   4  -3  20       14.37       17.84      2.77 o
   5  -3  20        1.97        6.33      1.87 o
   6  -3  20        5.74        5.63      2.11 o
  -7  -2  20        2.52        6.17      4.64 o
  -6  -2  20        9.68        9.95      2.60 o
  -5  -2  20        8.35       11.24      2.55 o
  -4  -2  20       35.12       25.35      3.14 o
  -3  -2  20       48.03       48.27      3.74 o
  -2  -2  20       30.22       31.31      3.09 o
  -1  -2  20       29.98       22.68      4.67 o
   0  -2  20       60.55       62.07      4.63 o
   1  -2  20      273.48      292.56      7.57 o
   2  -2  20       15.68       16.49      2.05 o
   3  -2  20       24.24       19.42      1.90 o
   4  -2  20       29.83       31.95      2.68 o
   5  -2  20        2.76        1.99      1.53 o
   6  -2  20       43.18       42.96      4.05 o
   7  -2  20       25.51       26.21      6.51 o
  -7  -1  20       32.12       30.73      7.70 o
  -6  -1  20      116.86      154.36      6.73 o
  -5  -1  20        5.55        6.92      2.18 o
  -4  -1  20       94.05       71.27      8.94 o
  -3  -1  20       10.58        5.28      1.96 o
  -2  -1  20        0.08        0.08      1.38 o
  -1  -1  20      255.54      266.56      9.06 o
   0  -1  20        3.52        1.35      1.53 o
   1  -1  20       32.22       32.92      4.47 o
   2  -1  20       21.80       22.34      1.41 o
   3  -1  20       33.12       29.30      1.70 o
   4  -1  20        1.01        2.26      1.31 o
   5  -1  20       26.83       25.01      2.98 o
   6  -1  20       34.60       28.32      3.42 o
   7  -1  20        1.77        0.16      1.92 o
  -7   0  20        0.29       -0.04      4.86 o
  -6   0  20        4.01        2.53      2.29 o
  -5   0  20        2.58        5.01      2.31 o
  -4   0  20       14.37       13.87      2.85 o
  -3   0  20       46.08       36.97      4.05 o
  -2   0  20       21.61       23.21      5.08 o
  -1   0  20        0.54        0.61      1.33 o
   0   0  20      246.71      290.80      9.21 o
   1   0  20       34.82       38.79      2.28 o
   2   0  20       17.32       14.82      1.37 o
   3   0  20      125.03      103.71      2.57 o
   4   0  20        8.98        8.32      1.44 o
   5   0  20       57.69       53.05      4.31 o
   6   0  20        1.59        1.85      1.69 o
   7   0  20        0.56        2.55      1.98 o
  -7   1  20        6.53        7.14      5.08 o
  -6   1  20      250.79      276.10      9.15 o
  -5   1  20       29.09       28.76      6.45 o
  -4   1  20        1.15        1.67      1.95 o
  -3   1  20       43.69       43.19      8.32 o
  -2   1  20       65.83       50.08      4.38 o
  -1   1  20       30.25       30.35      3.52 o
   0   1  20     1057.57     1046.26     16.17 o
   1   1  20        0.15        3.01      0.96 o
   2   1  20        0.22        0.67      0.73 o
   3   1  20       34.46       31.58      1.70 o
   4   1  20        1.34        0.90      0.86 o
   5   1  20       12.50       15.18      1.72 o
   6   1  20        1.22        2.92      1.39 o
   7   1  20        9.63        7.84      1.92 o
  -7   2  20       45.87       50.77      9.27 o
  -6   2  20        0.29        1.31      1.99 o
  -5   2  20       33.84       32.95      3.69 o
  -4   2  20        0.03        1.09      1.81 o
  -3   2  20       22.25       17.71      3.19 o
  -2   2  20       31.27       27.26      3.57 o
  -1   2  20       19.77       19.02      2.21 o
   0   2  20       81.71       79.36      4.20 o
   1   2  20      802.86      790.73     11.49 o
   2   2  20       69.03       64.81      4.68 o
   3   2  20       33.34       29.44      2.05 o
   4   2  20        0.28        0.38      0.83 o
   5   2  20       22.22       19.15      1.90 o
   6   2  20       45.55       50.01      2.94 o
   7   2  20        1.28        0.19      1.43 o
  -6   3  20        1.24        0.34      4.15 o
  -5   3  20       24.79       26.14      6.34 o
  -4   3  20        0.09       -1.24      1.33 o
  -3   3  20       42.19       26.70      3.84 o
  -2   3  20     1131.79     1057.99     17.44 o
  -1   3  20        1.47        3.54      1.50 o
   0   3  20        6.79        5.39      1.39 o
   1   3  20      114.20      111.51      3.90 o
   2   3  20      124.26      131.11      5.37 o
   3   3  20       72.33       61.46      4.14 o
   4   3  20       18.60       18.41      3.56 o
   5   3  20        3.13        2.98      1.24 o
   6   3  20       21.53       25.29      2.36 o
   7   3  20       37.59       41.72      3.78 o
  -6   4  20        9.90        4.34      4.97 o
  -5   4  20        2.55        4.27      2.53 o
  -4   4  20       17.39       21.58      4.79 o
  -3   4  20      126.97      120.93      5.31 o
  -2   4  20       65.40       57.39      4.60 o
  -1   4  20       31.43       28.08      2.39 o
   0   4  20       46.30       43.19      2.76 o
   1   4  20      779.02      786.49     12.24 o
   2   4  20       28.62       25.97      2.86 o
   3   4  20      345.87      361.75      7.85 o
   4   4  20        2.13        2.98      1.73 o
   5   4  20      201.00      197.75      7.25 o
   6   4  20        0.03        1.67      1.89 o
   7   4  20      192.76      207.50      8.28 o
  -5   5  20       13.35       13.03      3.53 o
  -4   5  20        2.67        5.41      2.03 o
  -3   5  20        0.49       -1.36      1.36 o
  -2   5  20        5.25        4.55      1.39 o
  -1   5  20        7.66        8.79      1.73 o
   0   5  20       28.75       29.18      2.91 o
   1   5  20      221.78      245.85      8.83 o
   2   5  20      347.25      357.07      9.01 o
   3   5  20        8.76       10.63      1.93 o
   4   5  20        6.15        5.55      2.09 o
   5   5  20       19.58       22.93      3.36 o
   6   5  20        6.51        3.83      2.96 o
  -4   6  20       85.83       93.32      5.60 o
  -3   6  20       73.08       83.73      5.23 o
  -2   6  20        9.41        5.82      1.72 o
  -1   6  20       55.00       53.55      3.96 o
   0   6  20       99.88       97.43      4.46 o
   1   6  20       63.18       62.05      3.68 o
   2   6  20      171.01      170.02      5.66 o
   3   6  20       97.31       97.52      4.62 o
   4   6  20        3.97        2.79      1.92 o
   5   6  20       83.30       82.68     11.98 o
   6   6  20        1.17        3.36      3.61 o
  -3   7  20       13.00       11.89      4.56 o
  -2   7  20        0.12        0.17      1.44 o
  -1   7  20        4.70        4.27      1.69 o
   0   7  20        0.49        1.14      1.40 o
   1   7  20        8.70        4.41      1.70 o
   2   7  20       20.01       20.05      2.77 o
   3   7  20       30.21       33.79      3.26 o
   4   7  20        0.16        0.53      2.64 o
  -1   8  20        4.34        4.64      3.26 o
   0   8  20       98.67       97.14      5.87 o
   1   8  20       42.42       41.07      4.24 o
   2   8  20       34.68       34.59      4.05 o
   3   8  20       16.37       20.94      3.49 o
  -2  -7  21      101.79       96.39     17.11 o
  -1  -7  21        7.84        7.05      3.59 o
   0  -7  21        1.90        2.73      3.52 o
   1  -7  21        1.28        2.35      3.28 o
  -4  -6  21       25.72       32.79      7.48 o
  -3  -6  21       10.51        5.08      4.90 o
  -2  -6  21       34.81       36.29      9.18 o
  -1  -6  21        1.50        1.81      2.96 o
   0  -6  21       49.05       52.52      6.09 o
   1  -6  21       44.85       45.42      5.85 o
   2  -6  21       10.93        7.88      3.66 o
   3  -6  21       18.48       24.30      7.27 o
  -5  -5  21       43.82       48.60      4.35 o
  -4  -5  21       18.00       17.08      4.12 o
  -3  -5  21        5.64        0.22      3.66 o
  -2  -5  21       15.17       16.23      5.61 o
  -1  -5  21        1.33       -0.07      2.71 o
   0  -5  21      174.19      168.85      8.91 o
   1  -5  21       76.27       82.07      6.68 o
   2  -5  21      245.73      259.07     10.91 o
   3  -5  21       29.59       30.93      4.87 o
   4  -5  21       51.43       67.11      9.98 o
   5  -5  21       32.08       20.68      7.70 o
  -5  -4  21        7.03        4.60      2.42 o
  -4  -4  21       44.70       43.75      4.72 o
  -3  -4  21       76.88       68.95      4.71 o
  -2  -4  21        4.43        0.99      1.66 o
  -1  -4  21        7.11        3.80      2.02 o
   0  -4  21       54.04       60.36      8.08 o
   1  -4  21        0.77        3.25      1.93 o
   2  -4  21       41.30       47.57      9.22 o
   3  -4  21        3.73        2.60      2.78 o
   4  -4  21        1.01        5.16      3.12 o
   5  -4  21      223.67      254.55     13.58 o
  -6  -3  21        0.58        3.37      2.32 o
  -5  -3  21       24.55       17.71      4.37 o
  -4  -3  21       95.27      115.50      8.23 o
  -3  -3  21       79.26       77.78      4.82 o
  -2  -3  21       48.51       48.34      4.83 o
  -1  -3  21        5.69        2.11      1.60 o
   0  -3  21       10.65        7.50      3.96 o
   1  -3  21        0.87        1.37      1.57 o
   2  -3  21       99.50       95.67      6.94 o
   3  -3  21       33.97       31.41      2.92 o
   4  -3  21      119.61      107.67      9.69 o
   5  -3  21      107.63      128.62     11.83 o
   6  -3  21       61.29       52.58      4.60 o
  -6  -2  21        1.66        3.51      2.18 o
  -5  -2  21       90.16       70.96      5.36 o
  -4  -2  21       93.56       84.79      7.22 o
  -3  -2  21        7.88        7.44      2.11 o
  -2  -2  21       56.20       52.17      5.50 o
  -1  -2  21       19.35       16.27      2.45 o
   0  -2  21      101.76       93.86      9.20 o
   1  -2  21       67.68       67.03      3.94 o
   2  -2  21      193.20      196.15      5.63 o
   3  -2  21        9.06        7.87      1.44 o
   4  -2  21        0.59        2.72      1.40 o
   5  -2  21        5.89        6.31      2.03 o
   6  -2  21        3.76        3.29      2.06 o
  -6  -1  21       18.46       22.10      3.47 o
  -5  -1  21       26.37       24.37      3.88 o
  -4  -1  21        1.41       -0.29      1.69 o
  -3  -1  21        6.09        6.25      2.27 o
  -2  -1  21      177.40      171.54      7.48 o
  -1  -1  21        5.74        5.00      1.95 o
   0  -1  21      214.92      229.34      8.60 o
   1  -1  21        1.32        0.09      1.41 o
   2  -1  21      499.19      506.29      8.96 o
   3  -1  21       13.44       11.52      1.29 o
   4  -1  21      143.76      140.02      4.74 o
   5  -1  21        0.04       -0.26      1.44 o
   6  -1  21      104.44      122.52      5.95 o
   7  -1  21       82.90       69.95      8.82 o
  -7   0  21       19.56       15.78      6.51 o
  -6   0  21        0.00       -0.04      2.32 o
  -5   0  21        3.95       -1.72      1.72 o
  -4   0  21       10.15        9.01      2.58 o
  -3   0  21        0.02        2.45      1.91 o
  -2   0  21       49.88       58.92      4.82 o
  -1   0  21        1.87       -0.47      1.36 o
   0   0  21       16.23       23.92      6.92 o
   1   0  21       26.90       28.33      3.50 o
   2   0  21       23.85       25.82      1.51 o
   3   0  21       13.92       14.64      1.27 o
   4   0  21       12.03        9.76      1.54 o
   5   0  21       19.42       18.37      2.31 o
   6   0  21        5.16        5.15      1.79 o
   7   0  21       10.72       11.67      5.25 o
  -7   1  21        0.98        4.08      5.31 o
  -6   1  21        1.54        1.11      2.34 o
  -5   1  21      106.97      120.75     12.86 o
  -4   1  21       15.88        9.13      2.73 o
  -3   1  21       21.58        8.59      2.41 o
  -2   1  21        0.54       -0.38      1.93 o
  -1   1  21        2.72        1.71      1.55 o
   1   1  21       49.29       54.54      2.75 o
   2   1  21       20.11       21.45      1.88 o
   3   1  21        1.76        2.03      0.77 o
   4   1  21       10.27        5.06      1.32 o
   5   1  21       56.90       57.38      2.88 o
   6   1  21       12.57       14.48      2.11 o
   7   1  21        2.74        1.61      2.04 o
  -6   2  21        0.22        2.19      2.57 o
  -5   2  21        2.15        1.18      1.77 o
  -4   2  21        0.26        1.13      3.14 o
  -3   2  21       36.96       30.57      4.00 o
  -2   2  21        0.08       -0.85      1.52 o
  -1   2  21        6.92        4.47      1.82 o
   0   2  21      675.26      665.51     12.30 o
   1   2  21      479.19      484.68      8.48 o
   2   2  21      116.52      123.28      4.07 o
   3   2  21        1.41        4.10      1.46 o
   4   2  21       57.81       45.55      2.43 o
   5   2  21        3.09        2.54      1.18 o
   6   2  21       24.04       18.62      2.10 o
   7   2  21        2.43        0.97      2.04 o
  -6   3  21       44.87       52.27      8.82 o
  -5   3  21       88.02       96.01      7.53 o
  -4   3  21        2.03        3.96      2.31 o
  -3   3  21       10.22        5.65      2.36 o
  -2   3  21      506.67      502.11     14.17 o
  -1   3  21      164.15      154.15      5.54 o
   0   3  21      135.03      130.85      4.22 o
   1   3  21      510.25      515.67      9.15 o
   2   3  21        6.50        6.53      2.35 o
   3   3  21        0.75        0.67      1.12 o
   4   3  21       92.39       85.07      4.76 o
   5   3  21        9.89        6.15      1.74 o
   6   3  21       48.28       46.94      3.01 o
   7   3  21        0.79        1.66      1.91 o
  -6   4  21       16.74       21.76      6.92 o
  -5   4  21       78.08       73.74      6.28 o
  -4   4  21       13.75       11.02      2.95 o
  -3   4  21       65.11       79.39      6.03 o
  -2   4  21       80.88       71.25      7.96 o
  -1   4  21        0.00       -0.13      1.26 o
   0   4  21        9.93        8.06      1.65 o
   1   4  21       26.52       23.70      2.31 o
   2   4  21      129.45      130.09      4.54 o
   3   4  21       47.45       41.87      3.00 o
   4   4  21        0.03        0.84      1.53 o
   5   4  21       81.08       84.64      5.20 o
   6   4  21        4.84        4.27      2.19 o
  -5   5  21       99.91       93.39      7.13 o
  -4   5  21        1.87        3.10      2.56 o
  -3   5  21       10.85       11.15      2.43 o
  -2   5  21       15.98       13.92      2.57 o
  -1   5  21      290.85      263.19      6.72 o
   0   5  21        2.58        1.75      2.69 o
   1   5  21      104.95      104.20      5.32 o
   2   5  21      213.20      228.62      7.98 o
   3   5  21       37.27       41.65      3.18 o
   4   5  21        4.70        6.10      2.25 o
   5   5  21        0.84       -0.55      1.74 o
   6   5  21       11.54        7.95      5.48 o
  -4   6  21       18.59       15.88      3.80 o
  -3   6  21       25.48       21.01      3.47 o
  -2   6  21      131.94      133.82      7.17 o
  -1   6  21       57.38       52.85      3.93 o
   0   6  21        1.85        1.87      1.35 o
   1   6  21       77.87       78.03      7.29 o
   2   6  21      212.69      203.86      6.29 o
   3   6  21       15.16       10.87      2.45 o
   4   6  21        0.62        0.09      1.81 o
   5   6  21        3.67        8.01      3.36 o
  -3   7  21       27.52       29.61      6.77 o
  -2   7  21       15.37       16.63      3.44 o
  -1   7  21        5.97        5.55      1.84 o
   0   7  21        0.22        0.73      1.46 o
   1   7  21       18.73       19.25      2.69 o
   2   7  21       12.99       11.58      2.31 o
   3   7  21      161.12      160.41      6.91 o
   4   7  21        0.15        1.19      2.43 o
  -1   8  21        7.26        8.16      3.10 o
   0   8  21       25.20       16.57      5.08 o
   1   8  21        4.10        4.81      2.52 o
   2   8  21      222.80      243.43      8.79 o
  -3  -6  22        1.37        4.00      4.52 o
  -2  -6  22        0.91        0.97      3.18 o
  -1  -6  22        3.88        8.40      3.70 o
   0  -6  22       13.46        6.37      3.44 o
   1  -6  22      309.43      342.19     30.83 o
   2  -6  22       40.54       42.75      5.91 o
   3  -6  22       39.27       47.14      6.26 o
  -4  -5  22        4.96        3.22      3.25 o
  -3  -5  22        0.49        3.03      4.49 o
  -2  -5  22        2.60       -1.71      1.71 o
  -1  -5  22       51.31       41.27      5.36 o
   0  -5  22        1.78        1.48      2.64 o
   1  -5  22      326.96      321.04     12.32 o
   2  -5  22        8.58        9.29      3.46 o
   3  -5  22        4.18        9.45      3.40 o
   4  -5  22       41.75       49.02      9.31 o
  -5  -4  22       11.10        8.16      2.66 o
  -4  -4  22       88.44      101.05      5.93 o
  -3  -4  22        0.59        1.04      1.83 o
  -2  -4  22        7.79        5.23      2.16 o
  -1  -4  22       18.57       17.82      3.63 o
   0  -4  22       17.54       17.85      3.67 o
   1  -4  22        1.87        1.52      1.84 o
   2  -4  22       29.10       27.94      5.22 o
   3  -4  22       42.67       43.91      5.24 o
   4  -4  22      155.86      162.04     13.42 o
   5  -4  22      233.68      266.02     17.57 o
  -6  -3  22        3.48        4.76      2.52 o
  -5  -3  22       19.05       14.42      3.36 o
  -4  -3  22      107.31      110.19      7.87 o
  -3  -3  22       12.46       10.44      2.30 o
  -2  -3  22        5.14        5.56      2.02 o
  -1  -3  22        3.90        3.51      1.72 o
   0  -3  22       15.81       10.73      2.64 o
   1  -3  22      241.69      227.82      7.60 o
   2  -3  22       32.88       30.72      3.98 o
   3  -3  22       35.40       28.98      3.35 o
   4  -3  22        4.17        2.82      2.55 o
   5  -3  22      230.59      264.05      8.88 o
   6  -3  22        4.56       -0.82      3.14 o
  -6  -2  22       70.01       74.36      5.39 o
  -5  -2  22       82.97       86.06      5.47 o
  -4  -2  22      114.61      111.80      5.78 o
  -3  -2  22        3.13        1.76      1.52 o
  -2  -2  22      112.22      100.33      5.01 o
  -1  -2  22       18.04       15.11      2.45 o
   0  -2  22        7.64        5.39      1.77 o
   1  -2  22      193.28      176.50      7.60 o
   2  -2  22       36.83       38.93      4.25 o
   3  -2  22       20.45       19.16      2.34 o
   4  -2  22       44.16       46.02      3.87 o
   5  -2  22        2.86        3.75      1.77 o
   6  -2  22      123.03      133.41      6.60 o
  -6  -1  22       14.62       14.34      4.11 o
  -5  -1  22        0.39        0.55      1.76 o
  -4  -1  22        0.94        1.37      1.69 o
  -3  -1  22        3.64        6.38      2.73 o
  -2  -1  22      111.37      111.27      6.26 o
  -1  -1  22      142.06      153.98      7.10 o
   0  -1  22        0.75        1.39      1.54 o
   1  -1  22       49.09       42.16      3.92 o
   2  -1  22      154.57      152.24      5.42 o
   3  -1  22       18.47       21.46      1.99 o
   4  -1  22        1.00        0.93      1.12 o
   5  -1  22       11.93        5.01      1.92 o
   6  -1  22       49.78       53.71      6.55 o
  -6   0  22       14.40       16.65      3.95 o
  -5   0  22        2.98        5.31      3.70 o
  -4   0  22        2.10        3.74      2.82 o
  -3   0  22        1.56        0.40      1.78 o
  -2   0  22        9.40        9.36      2.51 o
  -1   0  22        0.21        0.04      1.63 o
   0   0  22       37.69       40.01      7.37 o
   1   0  22        5.64        7.78      2.21 o
   2   0  22       23.75       18.90      2.26 o
   3   0  22       24.34       21.08      1.66 o
   4   0  22       46.16       45.61      2.98 o
   5   0  22        4.95        2.50      1.35 o
   6   0  22       66.98       66.28      3.75 o
   7   0  22       11.22        9.19      3.41 o
  -6   1  22       34.82       48.41     10.97 o
  -5   1  22       53.19       52.02      5.43 o
  -4   1  22       27.59       23.27      3.87 o
  -3   1  22       85.34       70.72      5.60 o
  -2   1  22        0.20        1.26      1.79 o
  -1   1  22        0.27        0.31      2.79 o
   0   1  22       64.21       72.40     10.49 o
   1   1  22      145.41      156.56      5.37 o
   2   1  22       24.42       20.32      2.26 o
   3   1  22        2.24        1.24      0.86 o
   4   1  22       34.39       33.85      2.19 o
   5   1  22        0.35        1.94      1.50 o
   6   1  22       15.79       22.93      2.51 o
   7   1  22       39.93       35.37      4.17 o
  -6   2  22        0.05       -1.99      2.37 o
  -5   2  22       14.64       15.33      2.97 o
  -4   2  22        5.47        5.26      2.37 o
  -3   2  22       42.95       38.40      7.76 o
  -2   2  22        9.63        6.51      2.39 o
  -1   2  22        7.67        6.16      2.95 o
   0   2  22       58.32       55.81      3.81 o
   1   2  22       42.28       41.33      2.59 o
   2   2  22       31.81       35.89      2.54 o
   3   2  22        1.05        2.21      1.23 o
   4   2  22       29.46       28.75      2.32 o
   5   2  22       97.90      100.97      3.71 o
   6   2  22        7.02        7.06      1.59 o
   7   2  22        4.27        6.21      2.44 o
  -6   3  22       30.27       30.51      5.10 o
  -5   3  22       51.76       55.10      5.75 o
  -4   3  22       41.82       42.55      4.98 o
  -3   3  22        2.69        2.33      2.69 o
  -2   3  22       17.14       17.94      3.45 o
  -1   3  22       11.98       10.96      2.78 o
   0   3  22       75.74       74.85      4.14 o
   1   3  22       15.41       15.23      2.09 o
   2   3  22        0.68        1.28      1.42 o
   3   3  22       46.85       49.18      3.11 o
   4   3  22        3.14        0.98      1.61 o
   5   3  22        0.78        1.63      1.81 o
   6   3  22        9.10        6.46      2.01 o
  -5   4  22        3.85        3.22      2.68 o
  -4   4  22        0.55       -0.08      2.25 o
  -3   4  22        7.06        6.64      4.06 o
  -2   4  22        1.28        1.56      1.44 o
  -1   4  22       29.17       30.50      3.13 o
   0   4  22       14.21       10.32      1.79 o
   1   4  22      304.75      310.06      7.18 o
   2   4  22      199.88      201.11      5.79 o
   3   4  22      156.12      170.17      5.46 o
   4   4  22       15.02       18.91      3.26 o
   5   4  22        1.11        0.49      1.87 o
   6   4  22       22.18       20.68      4.19 o
  -5   5  22       11.25       15.71      4.12 o
  -4   5  22       35.79       47.78      5.55 o
  -3   5  22       53.72       50.71      4.22 o
  -2   5  22      138.43      129.62      5.84 o
  -1   5  22       86.65       81.17      4.40 o
   0   5  22       59.30       53.38      4.23 o
   1   5  22       19.60       26.18      4.52 o
   2   5  22      216.69      224.92      6.41 o
   3   5  22        6.83        5.53      1.74 o
   4   5  22       15.32       11.76      2.79 o
   5   5  22        6.67        6.59      2.46 o
   6   5  22        3.87        1.35      2.77 o
  -4   6  22        8.07       10.27      3.40 o
  -3   6  22        3.16        2.08      2.31 o
  -2   6  22       36.31       28.93      3.61 o
  -1   6  22       12.62       12.13      2.33 o
   0   6  22        9.57        9.98      2.00 o
   1   6  22      171.69      175.27      5.85 o
   2   6  22       20.75       21.78      2.70 o
   3   6  22       94.92       93.59      6.40 o
   4   6  22       25.63       28.85      5.22 o
   5   6  22       16.95       15.54      3.88 o
  -2   7  22       17.03        7.24      3.22 o
  -1   7  22        1.08        1.18      1.58 o
   0   7  22       77.83       66.19      6.59 o
   1   7  22       72.50       66.15      4.41 o
   2   7  22       85.78       87.11      4.78 o
   3   7  22       86.97       77.39     10.16 o
   4   7  22        5.91        9.06      3.38 o
  -2  -6  23       69.06       76.84      7.43 o
  -1  -6  23        3.92        2.63      3.25 o
   0  -6  23      137.72      146.56     12.26 o
   1  -6  23        3.63       -2.49      2.82 o
   2  -6  23        6.29        2.32      3.41 o
  -4  -5  23       42.52       46.02      5.79 o
  -3  -5  23       24.37       14.62      6.21 o
  -2  -5  23      101.52       97.57      7.24 o
  -1  -5  23        5.59        9.08      3.50 o
   0  -5  23       29.02       28.64      5.07 o
   1  -5  23       40.51       49.77      5.80 o
   2  -5  23       16.74       12.91      3.96 o
   3  -5  23       72.83       77.56      6.97 o
   4  -5  23      157.52      189.37     15.37 o
  -5  -4  23      118.46      127.69      6.79 o
  -4  -4  23        0.17        0.98      2.01 o
  -3  -4  23        3.83        2.41      2.38 o
  -2  -4  23       83.50       80.31      6.41 o
  -1  -4  23        1.83        2.93      2.80 o
   0  -4  23        1.91       -1.40      1.75 o
   1  -4  23       16.63       22.08      3.21 o
   2  -4  23      108.12      115.33      7.64 o
   3  -4  23        3.32        2.67      2.91 o
   4  -4  23      124.65      120.43     12.23 o
   5  -4  23      165.18      199.39     15.37 o
  -5  -3  23        7.24        8.63      2.65 o
  -4  -3  23       38.63       49.53      4.58 o
  -3  -3  23        0.24        1.24      1.74 o
  -2  -3  23       46.79       46.47      4.99 o
  -1  -3  23        4.46        2.69      2.01 o
   0  -3  23       93.47       89.63      6.15 o
   1  -3  23        1.00        1.81      1.72 o
   2  -3  23      675.12      763.27     15.38 o
   3  -3  23        3.51        4.11      2.13 o
   4  -3  23      145.03      163.70     12.32 o
   5  -3  23      276.14      290.45     12.20 o
  -6  -2  23        0.71       -1.98      2.11 o
  -5  -2  23      113.07      122.43     11.93 o
  -4  -2  23      152.40      162.86      6.90 o
  -3  -2  23        0.18        0.43      1.66 o
  -2  -2  23        5.93        8.37      2.08 o
  -1  -2  23       23.03       31.37      3.31 o
   0  -2  23        9.41        7.65      2.03 o
   1  -2  23        3.80        3.77      2.21 o
   2  -2  23        5.17        3.25      1.78 o
   3  -2  23       21.54       24.51      2.61 o
   4  -2  23       18.41       13.95      3.46 o
   5  -2  23      116.44      130.01      7.39 o
   6  -2  23      109.41      123.05     10.81 o
  -6  -1  23        1.37        0.17      2.14 o
  -5  -1  23        2.00        0.33      1.91 o
  -4  -1  23       64.50       79.35      5.14 o
  -3  -1  23        0.24        1.54      1.80 o
  -2  -1  23       38.73       36.53      4.30 o
  -1  -1  23       15.37       13.49      4.71 o
   0  -1  23        4.98        5.64      2.08 o
   1  -1  23       67.06       65.00      3.97 o
   2  -1  23      120.14      122.46      9.27 o
   3  -1  23        1.59        1.15      1.34 o
   4  -1  23       97.82       86.42      4.16 o
   5  -1  23       12.59       10.90      2.16 o
   6  -1  23      234.64      275.70      9.09 o
  -6   0  23       39.07       39.79      4.34 o
  -5   0  23       33.18       39.99      5.05 o
  -4   0  23        0.15        0.76      2.03 o
  -3   0  23       72.24       75.71      5.83 o
  -2   0  23       87.64       74.32      5.57 o
  -1   0  23       26.81       24.06      9.63 o
   0   0  23       31.55       30.13      3.70 o
   1   0  23        1.91        1.37      1.73 o
   2   0  23       35.79       34.71      4.13 o
   3   0  23       12.28       11.78      1.43 o
   4   0  23        8.79        9.13      1.59 o
   5   0  23        0.04        0.51      1.22 o
   6   0  23       10.60       13.21      2.13 o
  -6   1  23       47.94       48.59      7.09 o
  -5   1  23      159.58      161.61     15.68 o
  -4   1  23        7.80        7.42      2.67 o
  -3   1  23       23.23       29.34      4.19 o
  -2   1  23       68.32       59.29      5.21 o
  -1   1  23       17.72       19.64      3.30 o
   0   1  23      102.13      115.59      6.32 o
   1   1  23       70.76       68.05      5.06 o
   2   1  23      248.95      261.49      6.87 o
   3   1  23       57.71       58.25      2.52 o
   4   1  23       14.38       10.36      1.66 o
   5   1  23        5.83        4.27      1.52 o
   6   1  23       97.92      114.38      4.68 o
  -6   2  23        3.43        2.45      2.71 o
  -5   2  23        8.80        4.54      4.03 o
  -4   2  23        0.57        1.33      2.45 o
  -3   2  23        3.97        3.02      2.43 o
  -2   2  23        4.46        4.67      2.45 o
  -1   2  23        0.26        0.36      1.60 o
   0   2  23       61.97       60.03      4.94 o
   1   2  23       29.33       34.27      3.03 o
   2   2  23       50.53       47.70      2.96 o
   3   2  23        3.02        2.98      1.34 o
   4   2  23        2.81        1.68      1.20 o
   5   2  23        6.47        5.82      1.73 o
   6   2  23       12.53       15.65      2.31 o
  -5   3  23       24.84       33.82      4.95 o
  -4   3  23        3.09        0.13      2.17 o
  -3   3  23       92.47       84.66      6.38 o
  -2   3  23       12.03        6.96      2.55 o
  -1   3  23        3.81        0.51      1.93 o
   0   3  23       67.62       62.03      6.65 o
   1   3  23      125.87      126.06      4.42 o
   2   3  23        4.38        4.98      1.51 o
   3   3  23        6.86        7.78      1.71 o
   4   3  23        0.83        0.27      1.63 o
   5   3  23       17.44       15.04      2.87 o
   6   3  23       13.22       15.00      3.69 o
  -5   4  23        2.01        0.91      2.67 o
  -4   4  23        6.53        4.16      2.66 o
  -3   4  23       53.51       35.11      4.75 o
  -2   4  23       24.40       16.17      3.33 o
  -1   4  23       10.49        3.64      1.72 o
   0   4  23        8.16        4.17      1.94 o
   1   4  23      342.35      329.30      7.57 o
   2   4  23       29.51       27.80      2.66 o
   3   4  23       29.81       31.58      2.89 o
   4   4  23       77.96       71.36      4.97 o
   5   4  23        7.32        5.35      2.37 o
   6   4  23        1.52        3.02      2.79 o
  -4   5  23       50.45       42.88      5.48 o
  -3   5  23        2.42        1.48      2.21 o
  -2   5  23      125.02      130.37      6.05 o
  -1   5  23       23.12       22.03      3.07 o
   0   5  23       93.32       92.82      4.75 o
   1   5  23       59.17       50.72      5.45 o
   2   5  23        1.65       -0.40      1.31 o
   3   5  23       11.87        9.72      2.02 o
   4   5  23       28.72       21.47      3.27 o
   5   5  23        0.53        0.20      2.75 o
  -3   6  23        1.84        2.37      2.05 o
  -2   6  23        1.99        1.34      1.87 o
  -1   6  23        3.94        1.92      2.02 o
   0   6  23       13.83       12.56      2.27 o
   1   6  23        1.55        1.29      1.54 o
   2   6  23      105.32       98.17      4.85 o
   3   6  23       31.95       30.43      3.15 o
   4   6  23        4.69        5.82      3.46 o
  -2   7  23        9.84       11.51      6.15 o
  -1   7  23      103.55      101.81      5.91 o
   0   7  23       14.47        9.01      2.44 o
   1   7  23        0.30        2.59      2.12 o
   2   7  23       28.69       39.47      4.25 o
   3   7  23       84.68      100.66      6.10 o
  -1  -6  24        9.39       12.34      4.20 o
   0  -6  24        3.57        5.11      3.32 o
   1  -6  24        8.19        5.39      3.93 o
  -3  -5  24       30.53       39.97      8.08 o
  -2  -5  24        0.88        5.15      2.88 o
  -1  -5  24        8.06       10.91      3.86 o
   0  -5  24        0.95        7.68      3.48 o
   1  -5  24      109.52      122.64      8.35 o
   2  -5  24        6.23        7.03      3.57 o
   3  -5  24       25.90       38.47      8.71 o
  -4  -4  24       53.37       52.15      8.68 o
  -3  -4  24        0.02       -0.63      2.57 o
  -2  -4  24        1.82        2.37      2.36 o
  -1  -4  24        7.04        3.29      2.32 o
   0  -4  24        0.26       -0.35      1.73 o
   1  -4  24      578.98      602.83     13.99 o
   2  -4  24        0.99        6.25      3.24 o
   3  -4  24       46.97       49.47      5.73 o
   4  -4  24       44.01       56.72      9.57 o
  -5  -3  24      121.94      117.71      8.11 o
  -4  -3  24       75.74       74.58      5.36 o
  -3  -3  24        8.58        3.91      2.12 o
  -2  -3  24       21.91       17.44      2.98 o
  -1  -3  24      360.56      392.12     12.96 o
   0  -3  24        0.00       -0.98      1.62 o
   1  -3  24      372.23      378.39     10.40 o
   2  -3  24       12.04        9.26      3.28 o
   3  -3  24       21.36       22.07      3.13 o
   4  -3  24       25.89       31.39      5.01 o
   5  -3  24      268.87      349.10     19.59 o
  -5  -2  24       94.34      100.98      6.18 o
  -4  -2  24      168.40      183.35      7.55 o
  -3  -2  24       43.71       43.87      4.16 o
  -2  -2  24       10.13        6.26      2.25 o
  -1  -2  24        0.20        1.55      1.56 o
   0  -2  24        7.72        5.23      1.93 o
   1  -2  24      120.64      111.22      6.43 o
   2  -2  24        1.00       -0.27      1.44 o
   3  -2  24       17.47       21.43      2.93 o
   4  -2  24       96.06      111.64      7.37 o
   5  -2  24      293.03      338.70     18.49 o
  -5  -1  24        5.17        4.96      2.47 o
  -4  -1  24       91.34       96.40      5.67 o
  -3  -1  24       13.67       15.49      3.42 o
  -2  -1  24       10.37       10.39      3.33 o
  -1  -1  24       26.72       30.06      4.01 o
   0  -1  24        2.21        3.65      3.59 o
   1  -1  24      595.47      584.32     12.27 o
   2  -1  24       13.30       14.78      2.98 o
   3  -1  24      368.17      409.59      9.65 o
   4  -1  24        5.26        6.54      1.95 o
   5  -1  24      464.49      549.43     12.69 o
   6  -1  24      138.51      147.18      5.96 o
  -6   0  24       26.13       28.31      3.94 o
  -5   0  24       23.73       19.34      4.03 o
  -4   0  24       15.69       15.67      3.49 o
  -3   0  24      123.33      136.59      7.54 o
  -2   0  24       52.18       47.41      5.57 o
  -1   0  24       62.62       57.69     16.36 o
   0   0  24       22.34       23.93      3.53 o
   1   0  24       25.36       24.41      3.58 o
   2   0  24        0.23        0.12      1.57 o
   3   0  24        2.18        4.07      1.57 o
   4   0  24       55.15       57.65      3.08 o
   5   0  24        7.87        7.82      1.80 o
   6   0  24      113.03      125.20      6.67 o
  -6   1  24        4.34        3.09      3.09 o
  -5   1  24       17.19       20.31      4.11 o
  -4   1  24       28.14       31.02      9.20 o
  -3   1  24       36.16       40.30      4.73 o
  -2   1  24       47.70       53.27      5.21 o
  -1   1  24      132.19      139.30      7.30 o
   0   1  24       15.54       14.60      3.07 o
   1   1  24       62.38       62.68      5.16 o
   2   1  24       35.56       33.28      5.23 o
   3   1  24      154.25      171.74      6.58 o
   4   1  24       22.82       19.58      2.10 o
   5   1  24       12.20        9.69      2.05 o
   6   1  24       21.88       16.10      2.36 o
  -5   2  24        1.12        0.47      2.56 o
  -4   2  24       26.22       38.80     14.39 o
  -3   2  24        0.01       -1.61      1.71 o
  -2   2  24        7.07        8.24      2.60 o
  -1   2  24       19.29       17.83      3.46 o
   0   2  24        5.75        6.48      3.66 o
   1   2  24      192.15      183.27      6.27 o
   2   2  24        3.11        3.92      1.40 o
   3   2  24       26.56       26.83      2.56 o
   4   2  24        1.67        0.90      1.69 o
   5   2  24       19.56       16.86      2.39 o
   6   2  24        6.20        4.60      2.62 o
  -5   3  24       79.64       94.88     10.58 o
  -4   3  24       70.61       53.61      9.78 o
  -3   3  24      247.16      244.10     19.14 o
  -2   3  24        9.07        6.34      2.59 o
  -1   3  24       30.04       27.67      4.04 o
   0   3  24       58.05       58.97      3.99 o
   1   3  24      132.39      136.50     10.14 o
   2   3  24       55.94       62.81      3.51 o
   3   3  24        0.26        1.30      1.34 o
   4   3  24        0.20        0.47      1.68 o
   5   3  24        3.32        4.08      2.16 o
   6   3  24        5.06        3.61      2.82 o
  -4   4  24        1.24        4.36      2.60 o
  -3   4  24       89.98       80.09      6.59 o
  -2   4  24       29.04       27.22      4.28 o
  -1   4  24        2.93        4.97      1.81 o
   0   4  24        3.53        1.84      1.68 o
   1   4  24        2.67        4.37      1.52 o
   2   4  24       27.86       26.92      5.12 o
   3   4  24      245.21      254.54      6.97 o
   4   4  24       26.23       24.32      3.35 o
   5   4  24        7.57        8.46      2.53 o
  -4   5  24        6.65        6.56      3.16 o
  -3   5  24        2.53        2.34      2.35 o
  -2   5  24        0.01       -1.13      1.96 o
  -1   5  24        7.85        6.81      2.42 o
   0   5  24        1.95        1.25      2.01 o
   1   5  24       65.75       69.61      3.97 o
   2   5  24       20.49       18.41      2.45 o
   3   5  24       87.37       88.83      4.59 o
   4   5  24        0.82        0.83      1.88 o
   5   5  24        2.04        2.41      2.72 o
  -3   6  24        5.36       -0.44      2.67 o
  -2   6  24        6.55        4.07      2.04 o
  -1   6  24        2.86        4.87      2.13 o
   0   6  24       10.27        8.82      2.24 o
   1   6  24        0.07        1.47      1.62 o
   2   6  24      246.51      245.11      7.30 o
   3   6  24        0.03        0.46      1.83 o
   4   6  24        1.25        0.56      2.73 o
  -1   7  24       57.39       57.78     10.81 o
   0   7  24       41.48       40.39      5.17 o
   1   7  24        0.51        1.13      2.10 o
   2   7  24       73.20       72.91      5.38 o
  -2  -5  25       31.40       32.48      5.07 o
  -1  -5  25        0.41        5.05      3.10 o
   0  -5  25       18.54       13.20      4.11 o
   1  -5  25        0.21        3.28      5.91 o
   2  -5  25       30.73       24.10      6.32 o
  -4  -4  25       12.74       10.35      3.04 o
  -3  -4  25        5.37        2.74      2.36 o
  -2  -4  25      203.22      200.97      9.81 o
  -1  -4  25        0.76        0.15      3.83 o
   0  -4  25       20.02       17.95      4.93 o
   1  -4  25        0.02        0.75      2.02 o
   2  -4  25       23.34       23.13      4.39 o
   3  -4  25        0.04       -1.16      4.41 o
   4  -4  25      173.01      198.31     15.52 o
  -4  -3  25      366.76      404.08     11.61 o
  -3  -3  25       27.80       28.54      5.29 o
  -2  -3  25        0.65       -0.58      1.73 o
  -1  -3  25       30.02       28.07      4.29 o
   0  -3  25       36.41       27.37      4.56 o
   1  -3  25        2.94        4.08      2.09 o
   2  -3  25       30.64       31.87      5.51 o
   3  -3  25       42.79       50.87      5.61 o
   4  -3  25       76.32      100.43     11.18 o
  -5  -2  25      262.53      287.04     11.87 o
  -4  -2  25      107.09      101.63      6.12 o
  -3  -2  25        8.66        7.37      2.39 o
  -2  -2  25       17.78       18.92      3.06 o
  -1  -2  25        7.59        5.00      2.01 o
   0  -2  25       30.83       40.44      3.77 o
   1  -2  25        0.12       -1.86      1.86 o
   2  -2  25      525.97      545.00     12.61 o
   3  -2  25       13.04       11.34      3.39 o
   4  -2  25       75.47       80.54     23.91 o
   5  -2  25      280.84      326.22     17.91 o
  -5  -1  25       14.09       15.97      3.84 o
  -4  -1  25       72.20       69.75      7.38 o
  -3  -1  25       17.07       18.80      2.97 o
  -2  -1  25        3.22        4.87      2.32 o
  -1  -1  25        6.08        3.76      2.10 o
   0  -1  25      131.94      131.41      5.72 o
   1  -1  25      184.61      195.40      6.78 o
   2  -1  25      553.92      586.33     15.30 o
   3  -1  25        4.00        3.76      1.79 o
   4  -1  25       19.81       12.86      4.56 o
   5  -1  25      188.95      223.39      8.57 o
  -5   0  25       37.88       41.88      5.46 o
  -4   0  25       45.54       58.71      5.83 o
  -3   0  25       92.95      106.77     11.09 o
  -2   0  25       16.05       15.96      3.44 o
  -1   0  25        9.07        9.64      2.77 o
   0   0  25        0.06        1.75      1.87 o
   1   0  25        0.89        0.56      1.80 o
   2   0  25       33.03       35.76      4.09 o
   3   0  25       24.20       29.33      3.78 o
   4   0  25        0.47        0.95      1.81 o
   5   0  25       61.40       76.46      3.82 o
   6   0  25      158.96      172.74      7.72 o
  -5   1  25       22.55       25.32      4.61 o
  -4   1  25       20.08       21.84      4.08 o
  -3   1  25       35.82       35.54     13.50 o
  -2   1  25        0.18        1.32      2.73 o
  -1   1  25        0.94       -0.91      1.65 o
   0   1  25      109.78      112.52      6.54 o
   1   1  25       15.49       19.95      3.39 o
   2   1  25        0.28        0.67      2.17 o
   3   1  25       15.52       17.51      2.59 o
   4   1  25      182.47      185.19      5.09 o
   5   1  25       32.14       37.12      3.23 o
   6   1  25      469.21      537.66     17.95 o
  -5   2  25        2.75        1.78      2.66 o
  -4   2  25        0.06        2.89      2.66 o
  -3   2  25       97.79      114.16      7.70 o
  -2   2  25       16.62       11.23      3.03 o
  -1   2  25       89.36      102.38     14.73 o
   0   2  25       15.89       21.01      5.22 o
   1   2  25       10.07        8.32      2.71 o
   2   2  25        9.97        9.43      2.50 o
   3   2  25        1.22        0.62      1.35 o
   4   2  25        0.00       -0.18      1.62 o
   5   2  25        1.20       -0.25      1.41 o
   6   2  25        1.59        5.45      2.98 o
  -5   3  25        9.37        7.73      3.46 o
  -4   3  25       13.02        9.46      4.30 o
  -3   3  25      183.16      178.41      9.11 o
  -2   3  25       10.64       15.53      3.51 o
  -1   3  25       25.28       25.08      4.04 o
   0   3  25       25.57       38.75      4.77 o
   1   3  25       34.19       38.60      3.58 o
   2   3  25      107.65      118.52      4.59 o
   3   3  25       82.91       82.46      4.26 o
   4   3  25       30.31       29.43      3.47 o
   5   3  25        2.59        3.26      2.15 o
  -4   4  25       12.89        8.73      3.52 o
  -3   4  25       99.02       93.71     14.43 o
  -2   4  25       30.83       35.92      4.90 o
  -1   4  25        0.06        0.66      2.04 o
   0   4  25       20.83       15.45      3.83 o
   1   4  25       11.11       17.09      2.71 o
   2   4  25       74.69       81.23      4.19 o
   3   4  25       27.54       27.32      2.90 o
   4   4  25       24.56       23.32      3.34 o
   5   4  25       25.73       31.24      4.82 o
  -3   5  25        1.59        2.90      2.64 o
  -2   5  25       44.88       40.16      5.38 o
  -1   5  25        8.64        4.20      2.10 o
   0   5  25       74.08       71.01      5.66 o
   1   5  25       61.32       58.87      4.47 o
   2   5  25       10.08        9.43      3.02 o
   3   5  25       20.34       17.34      2.49 o
   4   5  25        0.01       -0.23      2.39 o
  -2   6  25       14.64       11.76      3.78 o
  -1   6  25       10.85        8.31      2.48 o
   0   6  25        2.83        2.75      2.18 o
   1   6  25       65.88       70.11      4.30 o
   2   6  25        2.86        3.54      1.82 o
   3   6  25       19.23       17.26      3.26 o
  -1  -5  26        0.20       -2.31      2.31 o
   0  -5  26       12.69       11.92      5.01 o
   1  -5  26       23.90       20.87      4.69 o
  -3  -4  26        4.44        1.46      2.86 o
  -2  -4  26        5.79        4.68      2.62 o
  -1  -4  26       13.72        7.09      3.08 o
   0  -4  26       17.18       10.92      4.19 o
   1  -4  26       21.85       21.54      3.62 o
   2  -4  26       26.17       41.15     12.45 o
   3  -4  26        3.25        9.72      6.73 o
  -4  -3  26       57.49       53.50      5.51 o
  -3  -3  26        0.43        0.33      2.00 o
  -2  -3  26        3.91        5.28      2.30 o
  -1  -3  26        0.02       -1.44      1.66 o
   0  -3  26        0.92        0.94      2.03 o
   1  -3  26       91.55       85.93      8.59 o
   2  -3  26        0.26        0.73      1.92 o
   3  -3  26       17.10       17.05      6.69 o
   4  -3  26      238.25      260.23     17.09 o
  -4  -2  26      387.28      414.09     11.89 o
  -3  -2  26       14.90        8.36      2.61 o
  -2  -2  26       41.77       49.12      7.96 o
  -1  -2  26      135.37      148.70      6.60 o
   0  -2  26        0.00       -0.01      1.93 o
   1  -2  26      187.45      175.19      8.46 o
   2  -2  26       39.66       42.48      4.15 o
   3  -2  26       54.34       57.95      8.94 o
   4  -2  26       30.66       36.83      5.34 o
  -5  -1  26       39.00       30.10      4.08 o
  -4  -1  26       49.41       49.03      7.77 o
  -3  -1  26      106.49      116.83      8.88 o
  -2  -1  26       42.38       44.36      4.14 o
  -1  -1  26       99.42      117.23      5.92 o
   0  -1  26       45.10       45.34      3.94 o
   1  -1  26      544.19      539.31     12.23 o
   2  -1  26       46.14       46.61      5.88 o
   3  -1  26        2.75        9.10      3.91 o
   5  -1  26      153.04      203.32     14.10 o
  -5   0  26       29.62       24.76      4.71 o
  -4   0  26      431.47      504.36     16.15 o
  -3   0  26        8.39        5.02      6.39 o
  -2   0  26       17.82       20.97      4.99 o
  -1   0  26       33.83       34.09      4.49 o
   0   0  26        1.04        0.24      1.92 o
   1   0  26       46.33       50.91      4.95 o
   2   0  26        7.08        9.91      3.66 o
   3   0  26      126.58      130.34      9.76 o
   5   0  26      250.38      266.90     10.38 o
  -5   1  26        0.01        0.05      2.59 o
  -4   1  26       34.11       38.52      5.19 o
  -3   1  26       80.82       94.71      7.00 o
  -2   1  26        3.83        4.10      2.52 o
  -1   1  26        0.04        2.35      1.96 o
   0   1  26       15.95       20.48      3.66 o
   1   1  26       28.96       26.54      5.80 o
   2   1  26      176.32      177.86     11.07 o
   3   1  26      454.91      500.17     14.16 o
   4   1  26       45.60       40.15      3.64 o
   5   1  26      216.75      242.96      7.07 o
  -5   2  26       28.98       31.18      8.04 o
  -4   2  26        1.70        4.17      2.85 o
  -3   2  26        0.01        1.67      3.18 o
  -2   2  26       15.83       21.61      3.91 o
  -1   2  26       26.11       24.66      4.11 o
   0   2  26       51.39       56.20      9.14 o
   1   2  26        3.62        1.60      2.15 o
   2   2  26        5.21        6.98      2.60 o
   3   2  26        0.50        0.03      1.35 o
   4   2  26       35.84       33.06      4.78 o
   5   2  26        5.73        2.90      2.32 o
  -4   3  26       13.44        6.43      3.14 o
  -3   3  26        9.56       14.56      3.77 o
  -2   3  26        8.77       10.15      3.25 o
  -1   3  26       29.72       30.43      7.20 o
   0   3  26        8.63        7.75      2.69 o
   1   3  26        5.99        4.49      3.40 o
   2   3  26       25.24       24.98      3.20 o
   3   3  26       72.13       88.93      4.41 o
   4   3  26        0.01       -0.02      1.83 o
   5   3  26        3.06        3.82      3.16 o
  -4   4  26        2.34        3.21      3.22 o
  -3   4  26        6.19        3.92      2.84 o
  -2   4  26      119.42      143.83      8.26 o
  -1   4  26        9.42        9.06      3.17 o
   0   4  26       47.51       50.24      5.46 o
   1   4  26        9.57        4.73      1.96 o
   2   4  26        9.74        7.95      1.94 o
   3   4  26        5.92        2.51      1.68 o
   4   4  26       17.91       16.00      3.80 o
   5   4  26       10.82        7.65      4.75 o
  -3   5  26       72.37       85.95      7.34 o
  -2   5  26       33.89       36.47      5.26 o
  -1   5  26        0.04        0.25      2.21 o
   0   5  26       53.69       57.71      4.65 o
   1   5  26       35.28       37.54      5.66 o
   2   5  26       78.73       97.32      5.30 o
   3   5  26       25.65       25.76      3.04 o
   4   5  26       54.13       65.98      7.20 o
  -1   6  26       14.06        3.01      2.83 o
   0   6  26        0.84        3.78      2.24 o
   1   6  26        2.90        2.48      3.27 o
   2   6  26       24.24       23.91      3.56 o
  -2  -4  27       36.05       39.48      5.60 o
  -1  -4  27        0.44        0.78      2.69 o
   0  -4  27       24.50       18.63      3.69 o
   1  -4  27       15.64       12.16      3.08 o
   2  -4  27        1.76        1.70      3.25 o
  -3  -3  27        0.03        2.59      2.24 o
  -2  -3  27       75.52       76.11      5.42 o
  -1  -3  27        0.00        1.33      2.38 o
   0  -3  27        1.33       -0.86      2.30 o
   1  -3  27       12.67        8.85      5.63 o
   2  -3  27       65.79       66.29      5.16 o
   3  -3  27        7.09        2.99      5.53 o
  -4  -2  27        0.00        1.16      2.18 o
  -3  -2  27        4.05        0.53      1.97 o
  -2  -2  27      158.13      173.68      7.41 o
  -1  -2  27        0.94        1.36      1.77 o
   0  -2  27       25.66       23.63      4.06 o
   1  -2  27       12.90       10.57      3.24 o
   2  -2  27       29.21       27.79      6.72 o
   3  -2  27        8.40        2.58      4.71 o
   4  -2  27       88.22      102.51      7.73 o
  -4  -1  27      551.15      605.53     14.87 o
  -3  -1  27       28.47       25.82      6.12 o
  -2  -1  27        3.98        0.59      1.70 o
  -1  -1  27       19.40       25.60      3.42 o
   0  -1  27       24.78       32.39      3.57 o
   1  -1  27       29.64       29.83      3.41 o
   2  -1  27      134.49      138.54      7.04 o
   3  -1  27       10.18        7.10      5.12 o
  -4   0  27       43.85       39.00      5.43 o
  -3   0  27      125.18      123.19      7.88 o
  -2   0  27       42.70       36.26      5.78 o
  -1   0  27       70.42       86.23      6.59 o
   0   0  27        0.00        1.70      2.02 o
   1   0  27        0.58        1.12      2.10 o
   2   0  27      377.21      362.33     16.79 o
  -4   1  27       84.24       87.54      8.45 o
  -3   1  27       27.94       29.15      4.67 o
  -2   1  27        5.90        8.30      2.93 o
  -1   1  27       43.04       40.25      5.87 o
   0   1  27      104.26      106.20      7.03 o
   1   1  27       18.51       12.94      3.25 o
   2   1  27      532.05      559.98     16.04 o
   3   1  27        1.09        4.64      3.66 o
   5   1  27      152.06      161.66      6.85 o
  -4   2  27      164.83      190.25     11.42 o
  -3   2  27      283.28      315.88     12.57 o
  -2   2  27        0.42       -0.99      2.36 o
  -1   2  27        0.45        1.23      2.04 o
   0   2  27        5.50        5.68      3.94 o
   1   2  27        2.22       -0.44      2.19 o
   2   2  27       56.33       61.12      5.53 o
   3   2  27        8.64       11.55      4.64 o
   4   2  27       17.63       16.34      3.05 o
   5   2  27        1.35        3.55      3.85 o
  -4   3  27       17.10       14.30      4.17 o
  -3   3  27        6.96        7.11      5.10 o
  -2   3  27       20.27       20.10      4.11 o
  -1   3  27        7.47        5.41      3.33 o
   0   3  27      174.61      189.95      9.30 o
   1   3  27       23.31       26.32      5.98 o
   2   3  27        0.15        1.98      2.27 o
   3   3  27       34.63       27.80      4.32 o
   4   3  27      255.51      273.33      8.92 o
  -3   4  27       13.25        9.73      3.67 o
  -2   4  27       89.81       83.34      9.85 o
  -1   4  27        4.39        3.23      2.83 o
   0   4  27       12.33       13.82      3.62 o
   1   4  27       38.61       38.47      5.01 o
   2   4  27       84.46       87.85      5.39 o
   3   4  27        5.99        4.88      2.35 o
   4   4  27        5.19        6.28      3.12 o
  -2   5  27       36.15       28.29      5.38 o
  -1   5  27        2.99        1.62      2.56 o
   0   5  27       15.43       17.57      6.04 o
   1   5  27        0.06       -0.16      1.83 o
   2   5  27       78.92       81.91      4.61 o
   3   5  27       29.49       33.68      4.99 o
  -1  -4  28       65.27       47.52      8.71 o
   0  -4  28        0.38        2.38      2.70 o
   1  -4  28       26.41       32.00      4.26 o
  -2  -3  28        6.17        2.80      2.53 o
  -1  -3  28       31.29       34.17      5.17 o
   0  -3  28        0.02       -1.96      1.96 o
   1  -3  28        0.18        2.35      2.15 o
   2  -3  28        0.73       -0.53      2.22 o
   3  -3  28        2.99       -2.32      5.12 o
  -3  -2  28        3.58        2.54      2.30 o
  -2  -2  28        0.14        1.35      2.00 o
  -1  -2  28       24.19       19.66      3.44 o
   0  -2  28        7.54        8.30      3.05 o
   1  -2  28       45.36       45.23      5.19 o
   2  -2  28        0.02        2.08      2.10 o
   3  -2  28       39.95       35.48      8.23 o
  -4  -1  28      135.43      150.84      7.44 o
  -3  -1  28       23.07       17.12      4.31 o
  -2  -1  28        0.36       -0.67      1.57 o
  -1  -1  28       90.50       97.09      9.14 o
   0  -1  28       19.85       19.88      4.18 o
   1  -1  28       25.95       23.17      3.95 o
   2  -1  28       15.26       19.49      3.26 o
   3  -1  28        9.11        8.75      5.38 o
  -4   0  28      265.99      305.07     13.27 o
  -3   0  28        2.24        4.96      3.98 o
  -2   0  28        8.10       11.64      3.54 o
  -1   0  28      144.79      155.91      8.37 o
   0   0  28        0.40        2.12      2.19 o
   1   0  28       33.56       26.68      4.16 o
   2   0  28      110.71      122.56      7.05 o
  -4   1  28       14.23       12.50      5.89 o
  -3   1  28      354.76      406.68     24.79 o
  -2   1  28       20.09       24.77      4.44 o
  -1   1  28       40.91       52.30      8.81 o
   0   1  28       20.38       28.33      4.43 o
   1   1  28       44.99       50.16      5.28 o
   2   1  28       16.26       18.94      3.55 o
   3   1  28       19.55       20.12      5.72 o
  -3   2  28        0.00        1.02      2.27 o
  -2   2  28       32.81       38.56      6.06 o
  -1   2  28       61.08       74.43      6.55 o
   0   2  28       10.51       12.30      5.93 o
   1   2  28        0.56       -2.14      2.14 o
   2   2  28        6.24       10.21      2.95 o
   3   2  28      142.16      137.74     11.33 o
   4   2  28        0.44        2.24      3.70 o
  -3   3  28      186.97      185.75     10.97 o
  -2   3  28        2.88        1.10      2.37 o
  -1   3  28       28.62       36.64      9.70 o
   0   3  28        0.02        1.86      2.31 o
   1   3  28       48.33       47.56      7.44 o
   2   3  28      119.76      117.03      7.65 o
   3   3  28      331.63      359.51     12.73 o
   4   3  28       17.19       15.59      3.74 o
  -2   4  28       77.38      102.84      7.86 o
  -1   4  28        2.82        1.97      2.53 o
   0   4  28       10.78       17.87      7.89 o
   1   4  28       10.06        8.26      3.11 o
   2   4  28        0.03       -0.16      1.92 o
   3   4  28       46.48       42.02      5.52 o
  -1   5  28        4.20        7.71      3.28 o
   0   5  28        0.72        3.74      2.72 o
   1   5  28       56.58       59.62      4.93 o
   2   5  28       14.97       18.58      4.17 o
  -1  -3  29        0.26        1.88      2.64 o
   0  -3  29        0.23       -0.07      2.42 o
   1  -3  29        0.30        0.60      2.43 o
  -2  -2  29        0.76        0.05      2.18 o
  -1  -2  29       21.24       20.28      4.21 o
   0  -2  29       20.81       24.19      4.31 o
   1  -2  29        9.62        7.11      3.16 o
   2  -2  29       29.99       39.69      4.51 o
   3  -2  29       16.97       23.03      7.14 o
  -3  -1  29        1.37       -0.41      2.06 o
  -2  -1  29        0.34        2.08      3.58 o
  -1  -1  29        4.50        8.05      2.54 o
   0  -1  29       46.78       54.03      4.70 o
   1  -1  29       37.78       33.61      4.77 o
   2  -1  29        0.01       -0.90      1.98 o
  -3   0  29        4.22        5.28      3.12 o
  -2   0  29       76.51       74.83      6.72 o
  -1   0  29        8.12        4.97      2.70 o
   0   0  29       27.50       23.91      4.25 o
   1   0  29       56.32       57.99      5.69 o
   2   0  29       14.87       23.17      4.08 o
  -3   1  29       99.47      108.30      8.10 o
  -2   1  29       52.17       63.53      7.48 o
  -1   1  29       15.69       21.77      4.23 o
   0   1  29       12.00       10.79      3.21 o
   1   1  29        0.00        1.55      2.97 o
   2   1  29        3.74        2.99      2.48 o
   3   1  29       31.22       32.30      6.77 o
  -3   2  29      146.11      168.53     23.52 o
  -2   2  29        8.99        7.88      3.01 o
  -1   2  29       49.99       55.74      6.01 o
   0   2  29       50.58       45.32      8.69 o
   1   2  29       13.70       15.04      4.71 o
   2   2  29      109.77      110.88      7.42 o
   3   2  29       91.56       84.20      9.87 o
   4   2  29        0.26        3.25      4.30 o
  -2   3  29       79.84       90.87     14.08 o
  -1   3  29       23.00       19.00      5.94 o
   0   3  29        5.45        8.27      3.23 o
   1   3  29        1.27        4.82      4.15 o
   2   3  29      119.42      142.41      8.27 o
   3   3  29       46.45       43.93      8.26 o
  -1   4  29        0.83       -1.73      3.40 o
   0   4  29        1.24        0.30      2.60 o
   1   4  29        1.66        0.47      2.46 o
   2   4  29        0.33        1.97      2.86 o
  -1  -2  30       86.50       95.17     15.57 o
   0  -2  30        2.82        4.79      2.92 o
   1  -2  30       52.31       52.13      5.82 o
  -2  -1  30        3.24        4.12      2.45 o
  -1  -1  30        3.98        3.53      2.23 o
   0  -1  30       24.32       21.92      3.41 o
   1  -1  30       28.40       27.89      7.74 o
   2  -1  30        1.23        4.56      2.44 o
  -2   0  30        3.56        5.29      2.86 o
  -1   0  30        0.50        3.98      4.04 o
   0   0  30       30.57       24.54      4.26 o
   1   0  30       17.41        6.67      3.10 o
   2   0  30        1.94        0.16      2.18 o
  -2   1  30        3.38       -2.12      2.12 o
  -1   1  30       11.04       18.94      5.22 o
   0   1  30        0.52        1.83      4.64 o
   1   1  30        5.58        8.07      3.20 o
   2   1  30        0.02        2.85      2.67 o
  -2   2  30        2.25        5.05      3.51 o
  -1   2  30       25.69       34.19      5.14 o
   0   2  30       35.82       35.40      5.70 o
   1   2  30       18.95       24.67      7.98 o
   2   2  30       24.73       20.62      4.19 o
   3   2  30       11.21        7.44      4.82 o
  -1   3  30       12.46       13.83      4.75 o
   0   3  30       16.18       14.62      5.33 o
   1   3  30        0.37        0.70      2.46 o
   2   3  30        9.62        9.31      4.88 o
   0  -1  31       51.24       50.93      6.02 o
   1  -1  31       12.77        9.85      4.88 o
  -1   0  31        3.61        2.00      2.66 o
   0   0  31      150.67      148.56      8.88 o
   1   0  31      102.10      101.76      6.12 o
   2   0  31       55.59       68.33      7.95 o
  -1   1  31        2.13        0.09      2.62 o
   0   1  31        0.52        1.03      2.63 o
   1   1  31        0.92       -2.32      2.32 o
   2   1  31        4.29        3.51      2.84 o
  -1   2  31        0.03        0.71      4.45 o
   0   2  31        0.49        0.06      2.82 o
   1   2  31        0.35        1.08      3.33 o
 
